# Supplementary material for: Complexity Measures in Magnetoencephalography: Measuring "Disorder" in Schizophrenia
Source: PLoS One. 2015 Apr 17;10(4):e0120991. doi: 10.1371/journal.pone.0120991 (PMC4401778; doi:10.1371/journal.pone.0120991)
Supplement: S1 Con — (ZIP) [file pone.0120991.s002.zip › Con1/RelModMarkerFile.mrk]

PATH OF DATASET:
/data_local/brookes/Sian/DarrenData/Controls/01/butterflies/01_relmod_proc.ds


NUMBER OF MARKERS:
5


CLASSGROUPID:
3
NAME:
Relevant
COMMENT:
Trigger Marker corresponding to Relevant (CondBitPattern=0x1, CondBitMask=0x1, Flag0to1Only=1,MinStableLength=0,TransientSearchMask=0)
COLOR:
red
EDITABLE:
Yes
CLASSID:
1
NUMBER OF SAMPLES:
141
LIST OF SAMPLES:
TRIAL NUMBER		TIME FROM SYNC POINT (in seconds)
                  +0				                  +0
                  +0				      +3.90666666667
                  +0				              +7.485
                  +0				      +11.2616666667
                  +0				      +15.2066666667
                  +0				             +18.915
                  +0				             +22.585
                  +0				      +26.4866666667
                  +0				              +30.17
                  +0				      +33.8416666667
                  +0				             +37.725
                  +0				      +41.6116666667
                  +0				      +45.6216666667
                  +0				      +49.6333333333
                  +0				             +53.345
                  +0				             +57.035
                  +0				      +60.9866666667
                  +0				             +68.785
                  +0				      +72.6816666667
                  +1				                  +0
                  +1				      +3.62833333333
                  +1				      +7.40166666667
                  +1				      +11.0566666667
                  +1				             +14.995
                  +1				              +18.92
                  +1				             +22.675
                  +1				              +30.27
                  +1				              +33.98
                  +1				      +41.5783333333
                  +1				              +45.41
                  +1				             +49.435
                  +1				      +53.2333333333
                  +1				              +61.01
                  +1				              +64.87
                  +1				             +68.845
                  +1				      +72.7283333333
                  +2				                  +0
                  +2				               +3.84
                  +2				             +11.825
                  +2				              +23.46
                  +2				      +27.3633333333
                  +2				      +35.2833333333
                  +2				             +38.995
                  +2				      +46.4883333333
                  +2				      +50.4133333333
                  +2				             +54.215
                  +2				      +58.1816666667
                  +2				      +65.8816666667
                  +2				             +73.545
                  +3				                  +0
                  +3				               +3.81
                  +3				      +15.1616666667
                  +3				             +18.945
                  +3				              +22.65
                  +3				      +26.7133333333
                  +3				              +30.59
                  +3				             +38.155
                  +3				      +41.9616666667
                  +3				      +45.7566666667
                  +3				      +49.5333333333
                  +3				      +53.5933333333
                  +3				              +57.36
                  +3				              +61.25
                  +3				      +65.1116666667
                  +3				      +68.8233333333
                  +3				             +72.785
                  +4				                  +0
                  +4				              +3.885
                  +4				      +7.72666666667
                  +4				      +11.4666666667
                  +4				      +15.2883333333
                  +4				      +19.1183333333
                  +4				             +22.965
                  +4				              +30.51
                  +4				      +34.3733333333
                  +4				      +38.2083333333
                  +4				             +42.055
                  +4				              +45.81
                  +4				              +49.67
                  +4				              +53.65
                  +4				      +57.5366666667
                  +4				      +61.3033333333
                  +4				      +65.1816666667
                  +4				      +69.1366666667
                  +4				      +72.9883333333
                  +5				                  +0
                  +5				      +3.79666666667
                  +5				      +7.59666666667
                  +5				      +11.5216666667
                  +5				      +15.2716666667
                  +5				                 +19
                  +5				              +22.84
                  +5				             +26.615
                  +5				      +30.4283333333
                  +5				             +34.355
                  +5				      +38.0933333333
                  +5				      +41.9516666667
                  +5				      +45.7833333333
                  +5				      +49.5616666667
                  +5				      +57.2733333333
                  +5				      +61.0383333333
                  +5				             +64.995
                  +5				      +68.8716666667
                  +5				             +72.715
                  +6				      +3.83666666667
                  +6				      +7.67333333333
                  +6				              +11.32
                  +6				             +15.115
                  +6				              +18.97
                  +6				      +22.7683333333
                  +6				      +26.5516666667
                  +6				      +30.3116666667
                  +6				              +34.28
                  +6				              +38.03
                  +6				              +41.98
                  +6				      +45.8566666667
                  +6				      +49.8016666667
                  +6				             +53.685
                  +6				      +57.5466666667
                  +6				      +61.4566666667
                  +6				      +65.2916666667
                  +6				             +69.195
                  +6				             +72.985
                  +7				                  +0
                  +7				      +7.74833333333
                  +7				             +11.555
                  +7				      +15.2416666667
                  +7				             +18.865
                  +7				             +22.665
                  +7				             +26.485
                  +7				      +30.2666666667
                  +7				      +34.1583333333
                  +7				      +38.0066666667
                  +7				      +41.7466666667
                  +7				      +45.6183333333
                  +7				             +49.605
                  +7				              +53.51
                  +7				      +57.2583333333
                  +7				      +65.0916666667
                  +7				      +68.9933333333
                  +7				      +72.9133333333


CLASSGROUPID:
+3
NAME:
Irrelevant
COMMENT:
Trigger Marker corresponding to Irrelevant (CondBitPattern=0x2, CondBitMask=0x2, Flag0to1Only=1,MinStableLength=0,TransientSearchMask=0)
COLOR:
red
EDITABLE:
Yes
CLASSID:
+2
NUMBER OF SAMPLES:
+160
LIST OF SAMPLES:
TRIAL NUMBER		TIME FROM SYNC POINT (in seconds)
                  +0				      +1.99666666667
                  +0				      +5.74166666667
                  +0				               +9.39
                  +0				      +13.2716666667
                  +0				      +17.1083333333
                  +0				      +20.7433333333
                  +0				              +24.64
                  +0				              +28.35
                  +0				      +32.0316666667
                  +0				             +35.795
                  +0				      +39.7283333333
                  +0				      +43.6683333333
                  +0				      +47.7083333333
                  +0				             +51.525
                  +0				              +55.28
                  +0				      +59.1266666667
                  +0				      +62.9916666667
                  +0				              +66.88
                  +0				      +70.7183333333
                  +0				             +74.675
                  +1				              +1.685
                  +1				      +5.47166666667
                  +1				      +9.19166666667
                  +1				      +12.9833333333
                  +1				      +16.9216666667
                  +1				      +20.7366666667
                  +1				      +24.6183333333
                  +1				              +28.38
                  +1				      +32.1666666667
                  +1				      +35.9333333333
                  +1				               +39.7
                  +1				      +43.4566666667
                  +1				             +47.375
                  +1				      +51.3733333333
                  +1				              +55.14
                  +1				      +59.0866666667
                  +1				      +62.9716666667
                  +1				              +66.85
                  +1				              +70.78
                  +1				      +74.7283333333
                  +2				      +1.87666666667
                  +2				      +5.76833333333
                  +2				              +9.785
                  +2				      +13.7416666667
                  +2				      +17.6266666667
                  +2				              +21.41
                  +2				              +25.29
                  +2				      +29.2133333333
                  +2				      +33.1433333333
                  +2				              +37.15
                  +2				      +40.7683333333
                  +2				              +44.53
                  +2				      +48.4033333333
                  +2				      +52.3066666667
                  +2				             +56.195
                  +2				      +60.0216666667
                  +2				             +63.905
                  +2				             +67.835
                  +2				      +71.6066666667
                  +2				             +75.315
                  +3				      +1.96666666667
                  +3				      +5.65166666667
                  +3				               +9.51
                  +3				      +13.2616666667
                  +3				      +17.0616666667
                  +3				             +20.795
                  +3				      +24.6683333333
                  +3				              +28.67
                  +3				      +32.5216666667
                  +3				              +36.27
                  +3				             +40.005
                  +3				      +43.9483333333
                  +3				             +47.695
                  +3				      +51.5866666667
                  +3				             +55.555
                  +3				      +59.3633333333
                  +3				      +63.2116666667
                  +3				      +66.9616666667
                  +3				      +70.8366666667
                  +3				      +74.7166666667
                  +4				      +1.84333333333
                  +4				      +5.83666666667
                  +4				      +9.54666666667
                  +4				              +13.32
                  +4				      +17.1283333333
                  +4				      +21.0983333333
                  +4				      +24.8033333333
                  +4				      +28.5233333333
                  +4				              +32.46
                  +4				              +36.25
                  +4				             +40.075
                  +4				              +43.85
                  +4				      +47.7716666667
                  +4				              +51.63
                  +4				      +55.5883333333
                  +4				      +59.3316666667
                  +4				      +63.2033333333
                  +4				      +67.1133333333
                  +4				      +71.0766666667
                  +4				      +74.9333333333
                  +5				      +1.87166666667
                  +5				      +5.64333333333
                  +5				      +9.69833333333
                  +5				      +13.3966666667
                  +5				      +17.1933333333
                  +5				             +20.975
                  +5				      +24.7483333333
                  +5				      +28.5483333333
                  +5				      +32.4816666667
                  +5				      +36.2133333333
                  +5				      +40.0866666667
                  +5				      +43.9483333333
                  +5				      +47.7033333333
                  +5				               +51.5
                  +5				      +55.4616666667
                  +5				      +59.2166666667
                  +5				      +63.0516666667
                  +5				      +66.9783333333
                  +5				      +70.7266666667
                  +5				             +74.725
                  +6				               +1.97
                  +6				      +5.81666666667
                  +6				              +9.555
                  +6				              +13.29
                  +6				      +17.0866666667
                  +6				             +20.825
                  +6				              +24.61
                  +6				      +28.3966666667
                  +6				      +32.3533333333
                  +6				      +36.2716666667
                  +6				             +40.095
                  +6				      +43.9716666667
                  +6				      +47.8916666667
                  +6				      +51.7616666667
                  +6				      +55.6516666667
                  +6				      +59.4983333333
                  +6				               +63.4
                  +6				              +67.34
                  +6				      +71.0233333333
                  +6				      +74.8983333333
                  +7				      +1.88833333333
                  +7				              +5.865
                  +7				      +9.62666666667
                  +7				      +13.3133333333
                  +7				      +16.9433333333
                  +7				             +20.725
                  +7				      +24.5266666667
                  +7				      +28.4083333333
                  +7				      +32.1666666667
                  +7				              +35.97
                  +7				      +39.8933333333
                  +7				             +43.725
                  +7				      +47.5866666667
                  +7				      +51.5816666667
                  +7				      +55.3616666667
                  +7				      +59.1666666667
                  +7				      +63.1316666667
                  +7				      +66.9533333333
                  +7				      +71.0083333333
                  +7				      +74.9666666667


CLASSGROUPID:
+3
NAME:
target
COMMENT:
Trigger Marker corresponding to target (CondBitPattern=0x10, CondBitMask=0x10, Flag0to1Only=1,MinStableLength=0,TransientSearchMask=0)
COLOR:
red
EDITABLE:
Yes
CLASSID:
+3
NUMBER OF SAMPLES:
+19
LIST OF SAMPLES:
TRIAL NUMBER		TIME FROM SYNC POINT (in seconds)
                  +0				               +64.9
                  +1				      +26.6033333333
                  +1				      +37.8383333333
                  +1				      +57.1016666667
                  +2				      +7.86833333333
                  +2				      +15.6966666667
                  +2				      +19.5216666667
                  +2				      +31.2866666667
                  +2				      +42.6633333333
                  +2				             +62.075
                  +2				      +69.6833333333
                  +3				              +7.615
                  +3				      +11.3566666667
                  +3				             +34.415
                  +4				      +26.6933333333
                  +5				      +53.4216666667
                  +6				                  +0
                  +7				      +3.88166666667
                  +7				      +61.1733333333


CLASSGROUPID:
+3
NAME:
Rest
COMMENT:
Trigger Marker corresponding to Rest (CondBitPattern=0x4, CondBitMask=0x4, Flag0to1Only=1,MinStableLength=0,TransientSearchMask=0)
COLOR:
red
EDITABLE:
Yes
CLASSID:
+4
NUMBER OF SAMPLES:
+8
LIST OF SAMPLES:
TRIAL NUMBER		TIME FROM SYNC POINT (in seconds)
                  +0				      +78.3933333333
                  +1				      +78.3666666667
                  +2				              +79.08
                  +3				              +78.42
                  +4				      +78.6883333333
                  +5				      +78.4566666667
                  +6				             +78.665
                  +7				      +78.8083333333


CLASSGROUPID:
+3
NAME:
Trial_Start
COMMENT:
Added by scanMarkers
COLOR:
green
EDITABLE:
Yes
CLASSID:
+5
NUMBER OF SAMPLES:
+8
LIST OF SAMPLES:
TRIAL NUMBER		TIME FROM SYNC POINT (in seconds)
                  +0				                  +0
                  +1				                  +0
                  +2				                  +0
                  +3				                  +0
                  +4				                  +0
                  +5				                  +0
                  +6				                  +0
                  +7				                  +0
