# Supplementary material for: Complexity Measures in Magnetoencephalography: Measuring "Disorder" in Schizophrenia
Source: PLoS One. 2015 Apr 17;10(4):e0120991. doi: 10.1371/journal.pone.0120991 (PMC4401778; doi:10.1371/journal.pone.0120991)
Supplement: S2 Con — (ZIP) [file pone.0120991.s003.zip › Con2/RelModMarkerFile.mrk]

PATH OF DATASET:
/data_local/brookes/Sian/DarrenData/Controls/24/butterflies/24_relmod_proc.ds


NUMBER OF MARKERS:
5


CLASSGROUPID:
3
NAME:
Relevant
COMMENT:
Trigger Marker corresponding to Relevant (CondBitPattern=0x1, CondBitMask=0x1, Flag0to1Only=1,MinStableLength=0,TransientSearchMask=0)
COLOR:
red
EDITABLE:
Yes
CLASSID:
1
NUMBER OF SAMPLES:
146
LIST OF SAMPLES:
TRIAL NUMBER		TIME FROM SYNC POINT (in seconds)
                  +0				                  +0
                  +0				              +3.915
                  +0				               +7.79
                  +0				      +11.7883333333
                  +0				      +15.5333333333
                  +0				      +19.3866666667
                  +0				      +23.2433333333
                  +0				      +27.2083333333
                  +0				      +31.1983333333
                  +0				      +35.1366666667
                  +0				      +38.9566666667
                  +0				             +42.725
                  +0				             +46.615
                  +0				      +50.2766666667
                  +0				      +54.0633333333
                  +0				      +58.0566666667
                  +0				              +61.91
                  +0				              +65.84
                  +0				      +69.7233333333
                  +1				                  +0
                  +1				      +3.77666666667
                  +1				               +7.84
                  +1				             +11.645
                  +1				             +15.395
                  +1				              +19.34
                  +1				      +27.3966666667
                  +1				      +31.3266666667
                  +1				      +35.2683333333
                  +1				      +39.1933333333
                  +1				             +43.165
                  +1				      +46.9716666667
                  +1				      +50.8433333333
                  +1				              +54.63
                  +1				              +58.43
                  +1				      +65.9883333333
                  +1				              +69.82
                  +2				                  +0
                  +2				      +3.86166666667
                  +2				               +7.73
                  +2				              +11.51
                  +2				      +15.5066666667
                  +2				      +19.3816666667
                  +2				      +23.1366666667
                  +2				      +26.9266666667
                  +2				      +34.8766666667
                  +2				      +42.9166666667
                  +2				             +46.805
                  +2				      +50.4966666667
                  +2				      +54.2966666667
                  +2				      +58.3166666667
                  +2				      +62.1183333333
                  +2				             +65.985
                  +2				             +69.845
                  +2				      +73.5916666667
                  +3				                  +0
                  +3				      +3.81333333333
                  +3				      +7.65333333333
                  +3				              +11.48
                  +3				      +15.2233333333
                  +3				      +18.9766666667
                  +3				      +22.8683333333
                  +3				             +26.705
                  +3				              +30.52
                  +3				      +34.4733333333
                  +3				      +38.3366666667
                  +3				      +42.1466666667
                  +3				      +45.8283333333
                  +3				      +49.6066666667
                  +3				      +53.5666666667
                  +3				      +57.5733333333
                  +3				      +61.4783333333
                  +3				      +65.4366666667
                  +3				      +69.4666666667
                  +3				      +73.2766666667
                  +4				                  +0
                  +4				      +3.98833333333
                  +4				      +7.90333333333
                  +4				               +11.9
                  +4				      +15.6866666667
                  +4				      +19.4566666667
                  +4				             +23.405
                  +4				      +27.1733333333
                  +4				      +31.1333333333
                  +4				      +35.1133333333
                  +4				      +38.8383333333
                  +4				      +42.6983333333
                  +4				      +46.4916666667
                  +4				      +50.1966666667
                  +4				      +58.0066666667
                  +4				      +61.9266666667
                  +4				      +65.8016666667
                  +4				             +69.755
                  +5				                  +0
                  +5				      +3.81333333333
                  +5				      +7.68666666667
                  +5				             +15.595
                  +5				      +19.4966666667
                  +5				      +23.3733333333
                  +5				      +27.3316666667
                  +5				      +31.0616666667
                  +5				      +34.9816666667
                  +5				      +42.9783333333
                  +5				      +46.7866666667
                  +5				      +50.6616666667
                  +5				      +54.6383333333
                  +5				              +58.45
                  +5				      +62.2383333333
                  +5				      +66.0033333333
                  +5				      +69.8483333333
                  +5				      +73.7566666667
                  +6				                  +0
                  +6				               +3.91
                  +6				      +7.66833333333
                  +6				      +11.6183333333
                  +6				             +15.545
                  +6				      +19.4116666667
                  +6				      +23.2783333333
                  +6				      +27.1266666667
                  +6				      +31.1266666667
                  +6				      +34.9783333333
                  +6				              +38.91
                  +6				      +42.7683333333
                  +6				      +46.8316666667
                  +6				             +50.565
                  +6				             +54.415
                  +6				              +58.22
                  +6				              +62.16
                  +6				      +66.0566666667
                  +6				      +69.8583333333
                  +6				              +73.77
                  +7				                  +0
                  +7				              +7.635
                  +7				      +11.5016666667
                  +7				              +15.43
                  +7				      +19.2183333333
                  +7				             +23.015
                  +7				      +26.7416666667
                  +7				             +30.605
                  +7				      +34.7116666667
                  +7				      +38.5366666667
                  +7				      +42.3866666667
                  +7				      +50.0966666667
                  +7				             +62.095
                  +7				             +66.005
                  +7				      +69.7783333333
                  +7				             +73.545


CLASSGROUPID:
+3
NAME:
Irrelevant
COMMENT:
Trigger Marker corresponding to Irrelevant (CondBitPattern=0x2, CondBitMask=0x2, Flag0to1Only=1,MinStableLength=0,TransientSearchMask=0)
COLOR:
red
EDITABLE:
Yes
CLASSID:
+2
NUMBER OF SAMPLES:
+160
LIST OF SAMPLES:
TRIAL NUMBER		TIME FROM SYNC POINT (in seconds)
                  +0				              +2.085
                  +0				      +5.82166666667
                  +0				      +9.70166666667
                  +0				      +13.7216666667
                  +0				      +17.4916666667
                  +0				      +21.3433333333
                  +0				              +25.31
                  +0				              +29.25
                  +0				      +33.2716666667
                  +0				             +37.035
                  +0				      +40.8816666667
                  +0				      +44.6683333333
                  +0				      +48.4516666667
                  +0				      +52.2083333333
                  +0				              +56.14
                  +0				      +60.0633333333
                  +0				      +63.8883333333
                  +0				      +67.7683333333
                  +0				      +71.7116666667
                  +0				      +75.6266666667
                  +1				               +1.75
                  +1				      +5.81833333333
                  +1				      +9.73666666667
                  +1				      +13.4766666667
                  +1				      +17.3716666667
                  +1				      +21.2183333333
                  +1				      +25.2933333333
                  +1				              +29.36
                  +1				      +33.3066666667
                  +1				      +37.1666666667
                  +1				             +41.155
                  +1				      +45.0416666667
                  +1				      +48.8333333333
                  +1				      +52.7733333333
                  +1				      +56.4933333333
                  +1				      +60.2566666667
                  +1				             +64.135
                  +1				      +67.8816666667
                  +1				      +71.6583333333
                  +1				      +75.5866666667
                  +2				      +1.91666666667
                  +2				              +5.785
                  +2				               +9.63
                  +2				      +13.4716666667
                  +2				              +17.44
                  +2				      +21.2216666667
                  +2				      +25.0383333333
                  +2				      +28.7516666667
                  +2				              +32.78
                  +2				              +36.86
                  +2				      +40.8616666667
                  +2				      +44.8116666667
                  +2				      +48.5833333333
                  +2				             +52.435
                  +2				             +56.225
                  +2				      +60.2266666667
                  +2				      +63.9883333333
                  +2				      +67.9266666667
                  +2				      +71.7533333333
                  +2				      +75.6316666667
                  +3				      +1.93166666667
                  +3				      +5.77166666667
                  +3				              +9.625
                  +3				      +13.3466666667
                  +3				      +17.1583333333
                  +3				      +21.0566666667
                  +3				              +24.87
                  +3				      +28.6766666667
                  +3				      +32.5483333333
                  +3				      +36.3266666667
                  +3				      +40.2833333333
                  +3				      +43.9983333333
                  +3				              +47.75
                  +3				      +51.6066666667
                  +3				      +55.6966666667
                  +3				      +59.5116666667
                  +3				      +63.4966666667
                  +3				      +67.4716666667
                  +3				      +71.3633333333
                  +3				      +75.2483333333
                  +4				      +2.00833333333
                  +4				      +5.94833333333
                  +4				               +9.76
                  +4				      +13.8366666667
                  +4				      +17.5716666667
                  +4				      +21.5133333333
                  +4				      +25.2333333333
                  +4				      +29.0666666667
                  +4				      +33.0983333333
                  +4				             +36.975
                  +4				      +40.7916666667
                  +4				              +44.57
                  +4				               +48.3
                  +4				      +52.1033333333
                  +4				             +56.115
                  +4				             +59.865
                  +4				      +63.8333333333
                  +4				      +67.7416666667
                  +4				             +71.585
                  +4				              +75.46
                  +5				               +1.96
                  +5				      +5.81666666667
                  +5				      +9.72166666667
                  +5				      +13.7616666667
                  +5				      +17.6316666667
                  +5				      +21.4433333333
                  +5				             +25.445
                  +5				      +29.1716666667
                  +5				      +33.1416666667
                  +5				      +37.0116666667
                  +5				      +40.9233333333
                  +5				              +44.95
                  +5				      +48.8683333333
                  +5				      +52.6183333333
                  +5				             +56.585
                  +5				      +60.4066666667
                  +5				      +64.1083333333
                  +5				      +67.9583333333
                  +5				      +71.7933333333
                  +5				      +75.6866666667
                  +6				                  +2
                  +6				               +5.78
                  +6				               +9.63
                  +6				      +13.6016666667
                  +6				      +17.5883333333
                  +6				             +21.365
                  +6				             +25.285
                  +6				      +29.2033333333
                  +6				             +33.105
                  +6				      +36.9316666667
                  +6				      +40.9083333333
                  +6				               +44.9
                  +6				      +48.6883333333
                  +6				              +52.58
                  +6				      +56.3233333333
                  +6				             +60.255
                  +6				      +64.1116666667
                  +6				      +68.1016666667
                  +6				      +71.8233333333
                  +6				              +75.64
                  +7				               +2.04
                  +7				               +5.63
                  +7				              +9.515
                  +7				      +13.3683333333
                  +7				      +17.1916666667
                  +7				      +20.9733333333
                  +7				      +24.9733333333
                  +7				      +28.6116666667
                  +7				      +32.5766666667
                  +7				      +36.5066666667
                  +7				      +40.4266666667
                  +7				              +44.23
                  +7				      +48.0216666667
                  +7				      +52.0233333333
                  +7				      +56.1366666667
                  +7				              +60.06
                  +7				             +64.045
                  +7				      +67.9183333333
                  +7				              +71.59
                  +7				      +75.4033333333


CLASSGROUPID:
+3
NAME:
target
COMMENT:
Trigger Marker corresponding to target (CondBitPattern=0x10, CondBitMask=0x10, Flag0to1Only=1,MinStableLength=0,TransientSearchMask=0)
COLOR:
red
EDITABLE:
Yes
CLASSID:
+3
NUMBER OF SAMPLES:
+14
LIST OF SAMPLES:
TRIAL NUMBER		TIME FROM SYNC POINT (in seconds)
                  +0				      +73.6716666667
                  +1				      +23.3783333333
                  +1				             +62.235
                  +1				              +73.59
                  +2				              +30.66
                  +2				      +38.8366666667
                  +4				      +54.1633333333
                  +4				              +73.56
                  +5				      +11.6866666667
                  +5				      +38.9316666667
                  +7				               +3.83
                  +7				      +46.1533333333
                  +7				      +54.1233333333
                  +7				             +58.135


CLASSGROUPID:
+3
NAME:
Rest
COMMENT:
Trigger Marker corresponding to Rest (CondBitPattern=0x4, CondBitMask=0x4, Flag0to1Only=1,MinStableLength=0,TransientSearchMask=0)
COLOR:
red
EDITABLE:
Yes
CLASSID:
+4
NUMBER OF SAMPLES:
+8
LIST OF SAMPLES:
TRIAL NUMBER		TIME FROM SYNC POINT (in seconds)
                  +0				             +79.495
                  +1				              +79.34
                  +2				      +79.4566666667
                  +3				      +79.0616666667
                  +4				      +79.1666666667
                  +5				      +79.4166666667
                  +6				      +79.4166666667
                  +7				      +79.1666666667


CLASSGROUPID:
+3
NAME:
Trial_Start
COMMENT:
Added by scanMarkers
COLOR:
green
EDITABLE:
Yes
CLASSID:
+5
NUMBER OF SAMPLES:
+8
LIST OF SAMPLES:
TRIAL NUMBER		TIME FROM SYNC POINT (in seconds)
                  +0				                  +0
                  +1				                  +0
                  +2				                  +0
                  +3				                  +0
                  +4				                  +0
                  +5				                  +0
                  +6				                  +0
                  +7				                  +0
