# Supplementary material for: Complexity Measures in Magnetoencephalography: Measuring "Disorder" in Schizophrenia
Source: PLoS One. 2015 Apr 17;10(4):e0120991. doi: 10.1371/journal.pone.0120991 (PMC4401778; doi:10.1371/journal.pone.0120991)
Supplement: S3 Con — (ZIP) [file pone.0120991.s004.zip › Con3/RelModMarkerFile.mrk]

PATH OF DATASET:
/data_local/brookes/Sian/DarrenData/Controls/27/butterflies/27_relmod_proc.ds


NUMBER OF MARKERS:
5


CLASSGROUPID:
3
NAME:
Relevant
COMMENT:
Trigger Marker corresponding to Relevant (CondBitPattern=0x1, CondBitMask=0x1, Flag0to1Only=1,MinStableLength=0,TransientSearchMask=0)
COLOR:
red
EDITABLE:
Yes
CLASSID:
1
NUMBER OF SAMPLES:
141
LIST OF SAMPLES:
TRIAL NUMBER		TIME FROM SYNC POINT (in seconds)
                  +0				                  +0
                  +0				      +3.70666666667
                  +0				             +11.135
                  +0				      +14.8766666667
                  +0				      +18.7216666667
                  +0				             +22.395
                  +0				      +26.3333333333
                  +0				      +30.0733333333
                  +0				              +33.88
                  +0				             +37.665
                  +0				      +41.4283333333
                  +0				              +45.19
                  +0				              +48.99
                  +0				             +52.725
                  +0				      +56.5083333333
                  +0				      +60.3633333333
                  +0				             +64.215
                  +0				             +68.015
                  +0				      +71.7566666667
                  +1				                  +0
                  +1				              +3.695
                  +1				      +7.43666666667
                  +1				      +15.0133333333
                  +1				      +18.9433333333
                  +1				      +22.6533333333
                  +1				             +26.395
                  +1				              +33.98
                  +1				      +37.6216666667
                  +1				      +41.3583333333
                  +1				      +45.0516666667
                  +1				      +48.9316666667
                  +1				      +52.7916666667
                  +1				             +56.485
                  +1				      +60.3833333333
                  +1				             +64.015
                  +2				                  +0
                  +2				      +3.75333333333
                  +2				      +7.48333333333
                  +2				      +14.8633333333
                  +2				               +18.5
                  +2				      +22.2016666667
                  +2				               +25.8
                  +2				      +29.4783333333
                  +2				             +33.295
                  +2				             +37.155
                  +2				      +41.0633333333
                  +2				      +44.7166666667
                  +2				              +48.71
                  +2				             +52.535
                  +2				      +56.5166666667
                  +2				      +60.2483333333
                  +2				      +63.9616666667
                  +3				              +3.655
                  +3				      +7.36166666667
                  +3				      +11.2816666667
                  +3				             +15.035
                  +3				      +18.7866666667
                  +3				              +22.47
                  +3				      +26.2433333333
                  +3				      +29.9233333333
                  +3				      +33.6566666667
                  +3				      +37.5983333333
                  +3				              +41.45
                  +3				      +45.2166666667
                  +3				             +49.015
                  +3				      +52.8416666667
                  +3				             +56.775
                  +3				      +60.4666666667
                  +3				      +64.3716666667
                  +3				      +68.1216666667
                  +4				                  +0
                  +4				      +3.81833333333
                  +4				      +7.68666666667
                  +4				      +11.5583333333
                  +4				              +15.38
                  +4				             +19.025
                  +4				             +22.765
                  +4				      +26.6416666667
                  +4				      +30.3683333333
                  +4				      +34.1283333333
                  +4				      +41.5983333333
                  +4				      +48.9716666667
                  +4				      +52.6816666667
                  +4				      +60.2283333333
                  +4				      +68.0383333333
                  +4				      +71.8233333333
                  +5				                  +0
                  +5				              +3.975
                  +5				      +7.63333333333
                  +5				      +11.5066666667
                  +5				      +15.2683333333
                  +5				      +19.0566666667
                  +5				             +22.845
                  +5				      +26.6033333333
                  +5				      +30.4583333333
                  +5				      +34.2433333333
                  +5				      +38.0433333333
                  +5				      +45.4483333333
                  +5				      +49.3133333333
                  +5				              +56.69
                  +5				      +60.3733333333
                  +5				      +64.0783333333
                  +5				      +67.8766666667
                  +5				      +71.5183333333
                  +6				                  +0
                  +6				      +3.74833333333
                  +6				               +7.45
                  +6				             +11.155
                  +6				      +15.0016666667
                  +6				      +18.7433333333
                  +6				              +22.57
                  +6				      +26.4816666667
                  +6				      +34.2583333333
                  +6				      +37.9616666667
                  +6				      +41.7233333333
                  +6				             +45.425
                  +6				      +49.0816666667
                  +6				      +52.9016666667
                  +6				      +56.6783333333
                  +6				      +60.6733333333
                  +6				              +64.48
                  +6				      +68.2633333333
                  +6				      +71.9683333333
                  +7				                  +0
                  +7				      +3.76666666667
                  +7				      +7.60666666667
                  +7				      +11.4283333333
                  +7				      +19.0616666667
                  +7				      +22.8083333333
                  +7				      +30.4983333333
                  +7				      +34.2283333333
                  +7				      +37.9683333333
                  +7				      +41.8016666667
                  +7				              +45.63
                  +7				      +49.4283333333
                  +7				      +53.1166666667
                  +7				      +56.8083333333
                  +7				      +60.5766666667
                  +7				             +64.465
                  +7				      +68.2183333333
                  +7				      +71.9933333333


CLASSGROUPID:
+3
NAME:
Irrelevant
COMMENT:
Trigger Marker corresponding to Irrelevant (CondBitPattern=0x2, CondBitMask=0x2, Flag0to1Only=1,MinStableLength=0,TransientSearchMask=0)
COLOR:
red
EDITABLE:
Yes
CLASSID:
+2
NUMBER OF SAMPLES:
+160
LIST OF SAMPLES:
TRIAL NUMBER		TIME FROM SYNC POINT (in seconds)
                  +0				      +1.85666666667
                  +0				               +5.51
                  +0				      +9.26333333333
                  +0				      +13.0733333333
                  +0				      +16.8266666667
                  +0				             +20.705
                  +0				      +24.3983333333
                  +0				      +28.2416666667
                  +0				             +31.995
                  +0				      +35.8183333333
                  +0				             +39.465
                  +0				      +43.3116666667
                  +0				      +47.0983333333
                  +0				      +50.8916666667
                  +0				             +54.685
                  +0				      +58.4433333333
                  +0				      +62.3383333333
                  +0				      +66.1933333333
                  +0				              +69.97
                  +0				      +73.5266666667
                  +1				      +1.87666666667
                  +1				               +5.49
                  +1				               +9.25
                  +1				      +13.1216666667
                  +1				      +16.9133333333
                  +1				      +20.7683333333
                  +1				      +24.4783333333
                  +1				             +28.225
                  +1				             +32.095
                  +1				      +35.6733333333
                  +1				             +39.415
                  +1				             +43.125
                  +1				      +46.9683333333
                  +1				              +50.84
                  +1				      +54.6116666667
                  +1				      +58.3016666667
                  +1				              +62.18
                  +1				              +65.88
                  +1				      +69.7966666667
                  +1				      +73.5283333333
                  +2				      +1.90833333333
                  +2				      +5.52833333333
                  +2				               +9.25
                  +2				      +12.9383333333
                  +2				      +16.6683333333
                  +2				      +20.2866666667
                  +2				      +23.9916666667
                  +2				      +27.6116666667
                  +2				              +31.32
                  +2				      +35.1583333333
                  +2				      +38.9733333333
                  +2				      +42.8083333333
                  +2				              +46.74
                  +2				      +50.6316666667
                  +2				             +54.475
                  +2				               +58.3
                  +2				      +62.0516666667
                  +2				              +65.85
                  +2				              +69.77
                  +2				              +73.58
                  +3				               +1.82
                  +3				      +5.53666666667
                  +3				      +9.31333333333
                  +3				      +13.2733333333
                  +3				              +17.02
                  +3				      +20.6983333333
                  +3				      +24.2916666667
                  +3				              +28.14
                  +3				      +31.8383333333
                  +3				              +35.59
                  +3				      +39.5183333333
                  +3				      +43.3566666667
                  +3				             +47.135
                  +3				             +50.935
                  +3				      +54.7616666667
                  +3				      +58.6666666667
                  +3				              +62.45
                  +3				      +66.1883333333
                  +3				      +70.1616666667
                  +3				             +73.975
                  +4				      +1.99333333333
                  +4				      +5.72333333333
                  +4				      +9.56333333333
                  +4				      +13.4616666667
                  +4				      +17.1366666667
                  +4				      +20.8266666667
                  +4				              +24.72
                  +4				             +28.535
                  +4				             +32.255
                  +4				      +35.9216666667
                  +4				      +39.7033333333
                  +4				      +43.3766666667
                  +4				      +47.0766666667
                  +4				      +50.8016666667
                  +4				      +54.5933333333
                  +4				      +58.4366666667
                  +4				      +62.2216666667
                  +4				              +66.04
                  +4				      +69.9183333333
                  +4				      +73.6816666667
                  +5				      +2.01833333333
                  +5				              +5.835
                  +5				               +9.63
                  +5				      +13.3783333333
                  +5				      +17.2166666667
                  +5				      +21.0216666667
                  +5				      +24.6683333333
                  +5				      +28.5233333333
                  +5				             +32.355
                  +5				      +36.2416666667
                  +5				      +39.8483333333
                  +5				      +43.5483333333
                  +5				      +47.3966666667
                  +5				      +51.1983333333
                  +5				      +54.8583333333
                  +5				              +58.52
                  +5				      +62.2633333333
                  +5				             +65.925
                  +5				              +69.71
                  +5				      +73.5766666667
                  +6				               +1.93
                  +6				      +5.63166666667
                  +6				      +9.37833333333
                  +6				      +13.1166666667
                  +6				      +16.8716666667
                  +6				              +20.68
                  +6				      +24.5016666667
                  +6				      +28.3916666667
                  +6				              +32.32
                  +6				      +36.0616666667
                  +6				      +39.8016666667
                  +6				             +43.545
                  +6				      +47.2533333333
                  +6				              +51.02
                  +6				              +54.85
                  +6				              +58.62
                  +6				              +62.53
                  +6				             +66.445
                  +6				             +70.185
                  +6				             +73.795
                  +7				              +1.845
                  +7				      +5.72833333333
                  +7				      +9.51166666667
                  +7				             +13.285
                  +7				      +17.1416666667
                  +7				      +20.9016666667
                  +7				              +24.63
                  +7				      +28.5066666667
                  +7				      +32.3566666667
                  +7				      +36.0366666667
                  +7				              +39.89
                  +7				      +43.5833333333
                  +7				             +47.595
                  +7				      +51.1766666667
                  +7				              +54.97
                  +7				      +58.6233333333
                  +7				      +62.5016666667
                  +7				             +66.285
                  +7				      +70.0283333333
                  +7				              +73.86


CLASSGROUPID:
+3
NAME:
target
COMMENT:
Trigger Marker corresponding to target (CondBitPattern=0x10, CondBitMask=0x10, Flag0to1Only=1,MinStableLength=0,TransientSearchMask=0)
COLOR:
red
EDITABLE:
Yes
CLASSID:
+3
NUMBER OF SAMPLES:
+19
LIST OF SAMPLES:
TRIAL NUMBER		TIME FROM SYNC POINT (in seconds)
                  +0				      +7.37333333333
                  +1				      +11.2466666667
                  +1				      +30.1716666667
                  +1				      +67.9316666667
                  +1				      +71.6583333333
                  +2				      +11.1083333333
                  +2				      +67.8016666667
                  +2				      +71.7116666667
                  +3				                  +0
                  +3				      +72.0016666667
                  +4				      +37.8266666667
                  +4				              +45.23
                  +4				              +56.43
                  +4				      +64.1133333333
                  +5				              +41.69
                  +5				             +53.075
                  +6				      +30.4133333333
                  +7				      +15.2066666667
                  +7				             +26.615


CLASSGROUPID:
+3
NAME:
Rest
COMMENT:
Trigger Marker corresponding to Rest (CondBitPattern=0x4, CondBitMask=0x4, Flag0to1Only=1,MinStableLength=0,TransientSearchMask=0)
COLOR:
red
EDITABLE:
Yes
CLASSID:
+4
NUMBER OF SAMPLES:
+8
LIST OF SAMPLES:
TRIAL NUMBER		TIME FROM SYNC POINT (in seconds)
                  +0				      +77.2533333333
                  +1				      +77.3366666667
                  +2				      +77.3566666667
                  +3				      +77.6616666667
                  +4				      +77.4416666667
                  +5				      +77.2683333333
                  +6				              +77.47
                  +7				             +77.555


CLASSGROUPID:
+3
NAME:
Trial_Start
COMMENT:
Added by scanMarkers
COLOR:
green
EDITABLE:
Yes
CLASSID:
+5
NUMBER OF SAMPLES:
+8
LIST OF SAMPLES:
TRIAL NUMBER		TIME FROM SYNC POINT (in seconds)
                  +0				                  +0
                  +1				                  +0
                  +2				                  +0
                  +3				                  +0
                  +4				                  +0
                  +5				                  +0
                  +6				                  +0
                  +7				                  +0
