# Supplementary material for: Complexity Measures in Magnetoencephalography: Measuring "Disorder" in Schizophrenia
Source: PLoS One. 2015 Apr 17;10(4):e0120991. doi: 10.1371/journal.pone.0120991 (PMC4401778; doi:10.1371/journal.pone.0120991)
Supplement: S4 Con — (ZIP) [file pone.0120991.s005.zip › Con4/RelModMarkerFile.mrk]

PATH OF DATASET:
/data_local/brookes/Sian/DarrenData/Controls/29/butterflies/29_relmod_proc.ds


NUMBER OF MARKERS:
5


CLASSGROUPID:
3
NAME:
target
COMMENT:
Trigger Marker corresponding to target (CondBitPattern=0x10, CondBitMask=0x10, Flag0to1Only=1,MinStableLength=0,TransientSearchMask=0)
COLOR:
red
EDITABLE:
Yes
CLASSID:
1
NUMBER OF SAMPLES:
22
LIST OF SAMPLES:
TRIAL NUMBER		TIME FROM SYNC POINT (in seconds)
                  +0				                  +0
                  +0				             +26.955
                  +1				      +3.85166666667
                  +1				             +11.605
                  +1				      +31.3283333333
                  +2				      +22.9016666667
                  +2				      +26.8966666667
                  +4				      +3.75833333333
                  +4				      +46.0066666667
                  +4				      +49.8116666667
                  +4				              +57.59
                  +5				              +23.59
                  +5				             +39.465
                  +6				      +7.62166666667
                  +6				      +23.2716666667
                  +6				      +57.9466666667
                  +7				                  +0
                  +7				      +7.87666666667
                  +7				             +19.445
                  +7				      +35.3233333333
                  +7				              +43.07
                  +7				      +65.8616666667


CLASSGROUPID:
+3
NAME:
Irrelevant
COMMENT:
Trigger Marker corresponding to Irrelevant (CondBitPattern=0x2, CondBitMask=0x2, Flag0to1Only=1,MinStableLength=0,TransientSearchMask=0)
COLOR:
red
EDITABLE:
Yes
CLASSID:
+2
NUMBER OF SAMPLES:
+160
LIST OF SAMPLES:
TRIAL NUMBER		TIME FROM SYNC POINT (in seconds)
                  +0				      +1.92666666667
                  +0				                +5.9
                  +0				      +9.77666666667
                  +0				      +13.5933333333
                  +0				      +17.3766666667
                  +0				             +21.225
                  +0				      +24.9283333333
                  +0				      +28.9483333333
                  +0				              +32.71
                  +0				      +36.5716666667
                  +0				               +40.5
                  +0				      +44.3033333333
                  +0				      +48.1616666667
                  +0				      +51.9533333333
                  +0				      +55.9833333333
                  +0				      +59.9116666667
                  +0				             +63.715
                  +0				      +67.7833333333
                  +0				      +71.5933333333
                  +0				             +75.455
                  +1				               +1.91
                  +1				      +5.75833333333
                  +1				              +9.595
                  +1				      +13.4683333333
                  +1				             +17.435
                  +1				             +21.435
                  +1				              +25.38
                  +1				              +29.31
                  +1				      +33.3083333333
                  +1				      +37.2666666667
                  +1				      +41.1216666667
                  +1				              +44.99
                  +1				      +48.8983333333
                  +1				      +52.8716666667
                  +1				      +56.6966666667
                  +1				      +60.5216666667
                  +1				      +64.2716666667
                  +1				      +68.1183333333
                  +1				              +71.96
                  +1				      +75.8733333333
                  +2				      +2.00333333333
                  +2				               +5.85
                  +2				      +9.67666666667
                  +2				      +13.3583333333
                  +2				      +17.2066666667
                  +2				              +20.96
                  +2				      +24.7633333333
                  +2				      +28.8233333333
                  +2				      +32.7816666667
                  +2				      +36.6566666667
                  +2				              +40.49
                  +2				      +44.4266666667
                  +2				      +48.4566666667
                  +2				      +52.3583333333
                  +2				      +56.3066666667
                  +2				      +60.3533333333
                  +2				             +64.165
                  +2				      +68.0183333333
                  +2				      +71.8316666667
                  +2				             +75.625
                  +3				      +2.04666666667
                  +3				      +5.85166666667
                  +3				              +9.845
                  +3				      +13.7616666667
                  +3				              +17.59
                  +3				      +21.5116666667
                  +3				      +25.4233333333
                  +3				      +29.1733333333
                  +3				      +33.0116666667
                  +3				      +37.0233333333
                  +3				      +40.9016666667
                  +3				              +44.76
                  +3				      +48.5283333333
                  +3				      +52.4783333333
                  +3				             +56.235
                  +3				      +60.0016666667
                  +3				      +63.7533333333
                  +3				              +67.61
                  +3				      +71.5316666667
                  +3				      +75.4133333333
                  +4				              +1.855
                  +4				              +5.615
                  +4				              +9.335
                  +4				      +13.2233333333
                  +4				      +17.0433333333
                  +4				      +20.9066666667
                  +4				             +24.705
                  +4				      +28.6966666667
                  +4				      +32.5033333333
                  +4				      +36.1883333333
                  +4				              +40.12
                  +4				                 +44
                  +4				      +47.9566666667
                  +4				             +51.655
                  +4				             +55.495
                  +4				              +59.59
                  +4				      +63.5583333333
                  +4				              +67.32
                  +4				              +71.16
                  +4				             +74.945
                  +5				      +1.96166666667
                  +5				      +5.88166666667
                  +5				      +9.73666666667
                  +5				             +13.585
                  +5				      +17.8516666667
                  +5				      +21.6033333333
                  +5				      +25.5883333333
                  +5				             +29.825
                  +5				      +33.7566666667
                  +5				      +37.4416666667
                  +5				      +41.3983333333
                  +5				      +45.3816666667
                  +5				      +49.2866666667
                  +5				             +53.125
                  +5				              +56.97
                  +5				      +60.8333333333
                  +5				      +64.7233333333
                  +5				      +68.5016666667
                  +5				      +72.4633333333
                  +5				             +76.315
                  +6				      +1.99333333333
                  +6				      +5.76833333333
                  +6				      +9.67166666667
                  +6				      +13.6233333333
                  +6				      +17.4966666667
                  +6				             +21.455
                  +6				      +25.3083333333
                  +6				             +29.025
                  +6				      +32.9983333333
                  +6				              +36.75
                  +6				      +40.6366666667
                  +6				      +44.4983333333
                  +6				      +48.2666666667
                  +6				      +52.1266666667
                  +6				      +56.0483333333
                  +6				              +59.85
                  +6				      +63.6333333333
                  +6				      +67.4866666667
                  +6				             +71.335
                  +6				      +75.3666666667
                  +7				               +1.97
                  +7				      +5.82333333333
                  +7				      +9.74833333333
                  +7				              +13.53
                  +7				      +17.4033333333
                  +7				      +21.3266666667
                  +7				             +25.245
                  +7				      +29.2816666667
                  +7				             +33.195
                  +7				             +37.215
                  +7				      +41.1266666667
                  +7				      +44.9183333333
                  +7				      +48.7566666667
                  +7				      +52.6233333333
                  +7				             +56.395
                  +7				      +60.2016666667
                  +7				      +64.0066666667
                  +7				              +67.73
                  +7				      +71.5083333333
                  +7				      +75.4166666667


CLASSGROUPID:
+3
NAME:
Relevant
COMMENT:
Trigger Marker corresponding to Relevant (CondBitPattern=0x1, CondBitMask=0x1, Flag0to1Only=1,MinStableLength=0,TransientSearchMask=0)
COLOR:
red
EDITABLE:
Yes
CLASSID:
+3
NUMBER OF SAMPLES:
+138
LIST OF SAMPLES:
TRIAL NUMBER		TIME FROM SYNC POINT (in seconds)
                  +0				      +3.87166666667
                  +0				      +7.79666666667
                  +0				             +11.655
                  +0				               +15.4
                  +0				      +19.3483333333
                  +0				      +22.9966666667
                  +0				              +30.77
                  +0				             +34.605
                  +0				      +38.4833333333
                  +0				      +42.3316666667
                  +0				      +46.2066666667
                  +0				              +50.06
                  +0				      +53.9583333333
                  +0				      +57.9033333333
                  +0				      +61.8116666667
                  +0				      +65.7216666667
                  +0				      +69.6283333333
                  +0				      +73.4733333333
                  +1				                  +0
                  +1				               +7.67
                  +1				      +15.5433333333
                  +1				               +19.5
                  +1				      +23.5133333333
                  +1				      +27.3266666667
                  +1				              +35.28
                  +1				      +39.3083333333
                  +1				      +43.1033333333
                  +1				      +46.9616666667
                  +1				      +50.9433333333
                  +1				             +54.865
                  +1				      +58.7316666667
                  +1				      +62.4283333333
                  +1				      +66.2333333333
                  +1				      +70.1183333333
                  +1				      +73.9216666667
                  +2				                  +0
                  +2				               +3.95
                  +2				              +7.765
                  +2				      +11.5883333333
                  +2				      +15.3333333333
                  +2				      +19.0366666667
                  +2				              +30.84
                  +2				      +34.7283333333
                  +2				      +38.6233333333
                  +2				              +42.47
                  +2				      +46.5333333333
                  +2				      +50.3366666667
                  +2				              +54.43
                  +2				             +58.285
                  +2				      +62.2433333333
                  +2				      +66.0866666667
                  +2				      +69.9833333333
                  +2				      +73.7933333333
                  +3				                  +0
                  +3				              +3.835
                  +3				      +7.83833333333
                  +3				      +11.6733333333
                  +3				      +15.5366666667
                  +3				      +19.5866666667
                  +3				              +23.44
                  +3				      +27.2616666667
                  +3				      +31.0966666667
                  +3				             +34.985
                  +3				              +38.89
                  +3				               +42.8
                  +3				              +46.58
                  +3				      +50.4933333333
                  +3				      +54.4066666667
                  +3				      +58.0633333333
                  +3				              +61.84
                  +3				      +65.5833333333
                  +3				      +69.4116666667
                  +3				              +73.38
                  +4				                  +0
                  +4				      +7.51666666667
                  +4				      +11.2816666667
                  +4				      +15.2316666667
                  +4				      +18.9533333333
                  +4				      +22.8716666667
                  +4				      +26.7133333333
                  +4				      +30.5866666667
                  +4				      +34.4116666667
                  +4				      +38.2466666667
                  +4				      +42.1483333333
                  +4				      +53.6533333333
                  +4				      +61.6933333333
                  +4				      +65.5916666667
                  +4				              +69.31
                  +4				      +73.1016666667
                  +5				                  +0
                  +5				      +3.89333333333
                  +5				              +7.775
                  +5				      +11.5966666667
                  +5				      +15.5516666667
                  +5				      +19.6316666667
                  +5				              +27.85
                  +5				      +31.6616666667
                  +5				              +35.55
                  +5				      +43.2716666667
                  +5				      +47.3283333333
                  +5				             +51.165
                  +5				      +55.0333333333
                  +5				      +58.8166666667
                  +5				             +62.725
                  +5				      +66.5716666667
                  +5				      +70.5033333333
                  +5				      +74.3216666667
                  +6				                  +0
                  +6				              +3.845
                  +6				      +11.5866666667
                  +6				      +15.5433333333
                  +6				      +19.3633333333
                  +6				             +27.115
                  +6				      +30.9733333333
                  +6				      +34.8166666667
                  +6				             +38.685
                  +6				      +42.4533333333
                  +6				             +46.345
                  +6				      +50.1333333333
                  +6				      +54.0866666667
                  +6				      +61.7466666667
                  +6				      +65.5016666667
                  +6				      +69.4183333333
                  +6				      +73.3833333333
                  +7				      +3.95333333333
                  +7				      +11.6733333333
                  +7				      +15.5233333333
                  +7				      +23.3016666667
                  +7				             +27.265
                  +7				              +31.32
                  +7				             +39.195
                  +7				      +47.0083333333
                  +7				             +50.675
                  +7				      +54.5033333333
                  +7				      +58.3166666667
                  +7				             +62.095
                  +7				      +69.6983333333
                  +7				      +73.4416666667


CLASSGROUPID:
+3
NAME:
Rest
COMMENT:
Trigger Marker corresponding to Rest (CondBitPattern=0x4, CondBitMask=0x4, Flag0to1Only=1,MinStableLength=0,TransientSearchMask=0)
COLOR:
red
EDITABLE:
Yes
CLASSID:
+4
NUMBER OF SAMPLES:
+8
LIST OF SAMPLES:
TRIAL NUMBER		TIME FROM SYNC POINT (in seconds)
                  +0				      +79.2633333333
                  +1				              +79.64
                  +2				              +79.38
                  +3				      +79.1966666667
                  +4				      +78.7133333333
                  +5				             +80.175
                  +6				      +79.0533333333
                  +7				              +79.28


CLASSGROUPID:
+3
NAME:
Trial_Start
COMMENT:
Added by scanMarkers
COLOR:
green
EDITABLE:
Yes
CLASSID:
+5
NUMBER OF SAMPLES:
+8
LIST OF SAMPLES:
TRIAL NUMBER		TIME FROM SYNC POINT (in seconds)
                  +0				                  +0
                  +1				                  +0
                  +2				                  +0
                  +3				                  +0
                  +4				                  +0
                  +5				                  +0
                  +6				                  +0
                  +7				                  +0
