# Supplementary material for: Complexity Measures in Magnetoencephalography: Measuring "Disorder" in Schizophrenia
Source: PLoS One. 2015 Apr 17;10(4):e0120991. doi: 10.1371/journal.pone.0120991 (PMC4401778; doi:10.1371/journal.pone.0120991)
Supplement: S5 Con — (ZIP) [file pone.0120991.s006.zip › Con5/RelModMarkerFile.mrk]

PATH OF DATASET:
/data_local/brookes/Sian/DarrenData/Controls/31/butterflies/31_relmod_proc.ds


NUMBER OF MARKERS:
5


CLASSGROUPID:
3
NAME:
Relevant
COMMENT:
Trigger Marker corresponding to Relevant (CondBitPattern=0x1, CondBitMask=0x1, Flag0to1Only=1,MinStableLength=0,TransientSearchMask=0)
COLOR:
red
EDITABLE:
Yes
CLASSID:
1
NUMBER OF SAMPLES:
122
LIST OF SAMPLES:
TRIAL NUMBER		TIME FROM SYNC POINT (in seconds)
                  +0				                  +0
                  +0				      +3.92166666667
                  +0				      +7.84833333333
                  +0				              +11.64
                  +0				              +15.33
                  +0				              +22.99
                  +0				      +26.8633333333
                  +0				             +30.555
                  +0				      +34.3616666667
                  +0				             +38.165
                  +0				             +41.985
                  +0				      +57.2316666667
                  +0				      +61.0083333333
                  +0				      +64.8416666667
                  +0				              +68.73
                  +0				      +72.4716666667
                  +1				      +3.65166666667
                  +1				      +7.54166666667
                  +1				      +11.3666666667
                  +1				      +15.0816666667
                  +1				             +18.845
                  +1				      +22.6116666667
                  +1				      +30.1566666667
                  +1				      +34.0233333333
                  +1				      +37.8716666667
                  +1				      +41.6733333333
                  +1				              +45.54
                  +1				      +49.3283333333
                  +1				              +56.85
                  +1				      +60.6733333333
                  +1				      +64.6883333333
                  +1				              +68.25
                  +2				                  +0
                  +2				              +3.745
                  +2				      +7.55333333333
                  +2				      +11.4133333333
                  +2				      +15.2716666667
                  +2				             +19.095
                  +2				              +22.91
                  +2				              +26.77
                  +2				             +34.305
                  +2				      +38.2266666667
                  +2				      +42.1516666667
                  +2				      +45.8883333333
                  +2				              +49.71
                  +2				             +53.585
                  +2				              +57.37
                  +2				      +61.1716666667
                  +2				      +68.7466666667
                  +2				      +72.5683333333
                  +3				                  +0
                  +3				      +3.87833333333
                  +3				      +7.69666666667
                  +3				      +11.5466666667
                  +3				      +19.3333333333
                  +3				      +23.1916666667
                  +3				      +27.0116666667
                  +3				      +30.8066666667
                  +3				             +38.475
                  +3				      +42.2516666667
                  +3				      +49.8833333333
                  +3				      +53.6466666667
                  +3				      +57.4016666667
                  +3				      +64.9866666667
                  +3				              +68.77
                  +3				             +72.635
                  +4				                  +0
                  +4				      +3.72833333333
                  +4				      +7.53333333333
                  +4				      +11.2766666667
                  +4				              +15.11
                  +4				      +18.8783333333
                  +4				             +22.565
                  +4				             +26.265
                  +4				      +30.0866666667
                  +4				      +34.1616666667
                  +4				      +37.9166666667
                  +4				      +41.7016666667
                  +4				             +45.465
                  +4				      +49.3616666667
                  +4				      +53.2166666667
                  +4				             +57.075
                  +4				      +60.9516666667
                  +4				      +64.6516666667
                  +4				      +68.4816666667
                  +4				              +72.31
                  +5				                  +0
                  +5				      +3.85833333333
                  +5				      +7.58166666667
                  +5				      +11.3316666667
                  +5				      +15.3233333333
                  +5				      +19.1383333333
                  +5				      +22.8633333333
                  +5				      +26.9333333333
                  +5				      +30.6766666667
                  +5				      +34.3283333333
                  +5				              +38.07
                  +5				              +45.61
                  +5				      +49.4183333333
                  +5				              +53.25
                  +5				              +57.13
                  +5				      +60.9583333333
                  +5				             +68.695
                  +5				      +72.5116666667
                  +6				                  +0
                  +6				      +3.75666666667
                  +6				             +11.435
                  +6				      +15.1816666667
                  +6				              +18.91
                  +6				              +22.75
                  +6				              +26.63
                  +6				      +30.4116666667
                  +6				      +34.1066666667
                  +6				      +37.9216666667
                  +6				      +41.8416666667
                  +6				      +45.7116666667
                  +6				      +49.5233333333
                  +6				             +53.365
                  +6				      +57.2616666667
                  +6				      +64.7883333333
                  +6				      +68.6033333333
                  +6				      +72.4083333333


CLASSGROUPID:
+3
NAME:
Irrelevant
COMMENT:
Trigger Marker corresponding to Irrelevant (CondBitPattern=0x2, CondBitMask=0x2, Flag0to1Only=1,MinStableLength=0,TransientSearchMask=0)
COLOR:
red
EDITABLE:
Yes
CLASSID:
+2
NUMBER OF SAMPLES:
+140
LIST OF SAMPLES:
TRIAL NUMBER		TIME FROM SYNC POINT (in seconds)
                  +0				      +1.94666666667
                  +0				              +5.895
                  +0				      +9.70833333333
                  +0				      +13.4116666667
                  +0				      +17.2333333333
                  +0				      +21.0533333333
                  +0				      +24.9166666667
                  +0				      +28.6933333333
                  +0				      +32.4366666667
                  +0				      +36.1966666667
                  +0				             +40.035
                  +0				      +43.7583333333
                  +0				      +47.6466666667
                  +0				      +51.3616666667
                  +0				      +55.3383333333
                  +0				      +59.0716666667
                  +0				             +62.925
                  +0				      +66.7883333333
                  +0				      +70.5166666667
                  +0				      +74.3933333333
                  +1				               +1.77
                  +1				              +5.535
                  +1				      +9.45166666667
                  +1				              +13.28
                  +1				      +16.9766666667
                  +1				      +20.6966666667
                  +1				      +24.4166666667
                  +1				              +28.14
                  +1				      +32.1466666667
                  +1				      +35.8433333333
                  +1				      +39.7766666667
                  +1				              +43.59
                  +1				      +47.3366666667
                  +1				              +51.11
                  +1				      +54.9016666667
                  +1				              +58.75
                  +1				             +62.655
                  +1				      +66.4516666667
                  +1				      +70.1166666667
                  +1				      +73.9916666667
                  +2				      +1.89833333333
                  +2				      +5.67666666667
                  +2				      +9.50833333333
                  +2				             +13.425
                  +2				      +17.2483333333
                  +2				              +20.97
                  +2				      +24.9316666667
                  +2				      +28.5983333333
                  +2				      +32.4966666667
                  +2				             +36.275
                  +2				      +40.1466666667
                  +2				      +44.0566666667
                  +2				      +47.9083333333
                  +2				              +51.59
                  +2				      +55.5316666667
                  +2				             +59.335
                  +2				             +63.045
                  +2				              +66.85
                  +2				      +70.6316666667
                  +2				      +74.4666666667
                  +3				      +1.85166666667
                  +3				              +5.755
                  +3				      +9.61333333333
                  +3				      +13.4483333333
                  +3				             +17.455
                  +3				      +21.2683333333
                  +3				              +25.09
                  +3				              +28.91
                  +3				             +32.685
                  +3				             +36.485
                  +3				      +40.3233333333
                  +3				             +44.225
                  +3				      +48.0333333333
                  +3				             +51.755
                  +3				             +55.485
                  +3				      +59.2883333333
                  +3				      +63.0966666667
                  +3				      +66.9216666667
                  +3				      +70.6583333333
                  +3				      +74.4216666667
                  +4				      +1.98666666667
                  +4				      +5.67333333333
                  +4				      +9.38166666667
                  +4				      +13.1633333333
                  +4				      +16.9833333333
                  +4				              +20.72
                  +4				      +24.4933333333
                  +4				      +28.1616666667
                  +4				      +32.1433333333
                  +4				      +36.0466666667
                  +4				      +39.8466666667
                  +4				      +43.5966666667
                  +4				             +47.365
                  +4				      +51.2983333333
                  +4				      +55.1983333333
                  +4				      +59.0516666667
                  +4				      +62.8466666667
                  +4				      +66.6366666667
                  +4				             +70.385
                  +4				             +74.145
                  +5				      +1.96666666667
                  +5				               +5.71
                  +5				      +9.46333333333
                  +5				      +13.3533333333
                  +5				      +17.3166666667
                  +5				              +21.04
                  +5				      +24.9583333333
                  +5				      +28.8216666667
                  +5				      +32.5683333333
                  +5				      +36.1816666667
                  +5				      +40.0516666667
                  +5				              +43.78
                  +5				             +47.535
                  +5				      +51.4033333333
                  +5				             +55.195
                  +5				      +59.0816666667
                  +5				      +62.9016666667
                  +5				              +66.74
                  +5				      +70.6566666667
                  +5				      +74.4866666667
                  +6				      +1.79833333333
                  +6				      +5.69333333333
                  +6				               +9.58
                  +6				      +13.3516666667
                  +6				             +17.095
                  +6				      +20.7866666667
                  +6				             +24.675
                  +6				             +28.485
                  +6				      +32.0966666667
                  +6				                 +36
                  +6				      +39.8533333333
                  +6				      +43.8216666667
                  +6				      +47.6016666667
                  +6				      +51.3766666667
                  +6				      +55.1983333333
                  +6				             +59.105
                  +6				      +62.8266666667
                  +6				      +66.6283333333
                  +6				      +70.4083333333
                  +6				      +74.2616666667


CLASSGROUPID:
+3
NAME:
target
COMMENT:
Trigger Marker corresponding to target (CondBitPattern=0x10, CondBitMask=0x10, Flag0to1Only=1,MinStableLength=0,TransientSearchMask=0)
COLOR:
red
EDITABLE:
Yes
CLASSID:
+3
NUMBER OF SAMPLES:
+18
LIST OF SAMPLES:
TRIAL NUMBER		TIME FROM SYNC POINT (in seconds)
                  +0				      +19.0883333333
                  +0				             +45.705
                  +0				              +49.54
                  +0				      +53.3233333333
                  +1				                  +0
                  +1				      +26.2816666667
                  +1				      +52.9316666667
                  +1				      +71.9966666667
                  +2				      +30.4816666667
                  +2				      +64.8933333333
                  +3				      +15.5083333333
                  +3				             +34.555
                  +3				      +46.1983333333
                  +3				      +61.2216666667
                  +5				      +41.8516666667
                  +5				             +64.745
                  +6				      +7.70333333333
                  +6				      +60.8816666667


CLASSGROUPID:
+3
NAME:
Rest
COMMENT:
Trigger Marker corresponding to Rest (CondBitPattern=0x4, CondBitMask=0x4, Flag0to1Only=1,MinStableLength=0,TransientSearchMask=0)
COLOR:
red
EDITABLE:
Yes
CLASSID:
+4
NUMBER OF SAMPLES:
+7
LIST OF SAMPLES:
TRIAL NUMBER		TIME FROM SYNC POINT (in seconds)
                  +0				      +78.1716666667
                  +1				              +77.81
                  +2				      +78.1633333333
                  +3				      +78.2033333333
                  +4				      +77.9166666667
                  +5				      +78.2916666667
                  +6				      +78.0833333333


CLASSGROUPID:
+3
NAME:
Trial_Start
COMMENT:
Added by scanMarkers
COLOR:
green
EDITABLE:
Yes
CLASSID:
+5
NUMBER OF SAMPLES:
+7
LIST OF SAMPLES:
TRIAL NUMBER		TIME FROM SYNC POINT (in seconds)
                  +0				                  +0
                  +1				                  +0
                  +2				                  +0
                  +3				                  +0
                  +4				                  +0
                  +5				                  +0
                  +6				                  +0
