# Supplementary material for: Complexity Measures in Magnetoencephalography: Measuring "Disorder" in Schizophrenia
Source: PLoS One. 2015 Apr 17;10(4):e0120991. doi: 10.1371/journal.pone.0120991 (PMC4401778; doi:10.1371/journal.pone.0120991)
Supplement: S6 Con — (ZIP) [file pone.0120991.s007.zip › Con6/RelModMarkerFile.mrk]

PATH OF DATASET:
/data_local/brookes/Sian/DarrenData/Controls/32/butterflies/32_relmod_proc.ds


NUMBER OF MARKERS:
5


CLASSGROUPID:
3
NAME:
Relevant
COMMENT:
Trigger Marker corresponding to Relevant (CondBitPattern=0x1, CondBitMask=0x1, Flag0to1Only=1,MinStableLength=0,TransientSearchMask=0)
COLOR:
red
EDITABLE:
Yes
CLASSID:
1
NUMBER OF SAMPLES:
137
LIST OF SAMPLES:
TRIAL NUMBER		TIME FROM SYNC POINT (in seconds)
                  +0				                  +0
                  +0				      +3.92166666667
                  +0				               +7.86
                  +0				      +11.7833333333
                  +0				              +15.69
                  +0				      +19.5233333333
                  +0				      +23.5266666667
                  +0				              +31.23
                  +0				      +35.2633333333
                  +0				      +39.2066666667
                  +0				      +42.8966666667
                  +0				      +46.6333333333
                  +0				      +50.5616666667
                  +0				      +54.4066666667
                  +0				             +58.145
                  +0				      +61.9683333333
                  +0				      +65.7783333333
                  +0				              +69.54
                  +0				      +73.2333333333
                  +1				                  +0
                  +1				      +3.73333333333
                  +1				               +7.56
                  +1				      +11.5083333333
                  +1				              +19.34
                  +1				              +23.03
                  +1				      +26.7533333333
                  +1				      +30.7633333333
                  +1				      +34.5383333333
                  +1				      +38.4083333333
                  +1				              +42.36
                  +1				             +50.145
                  +1				      +53.9616666667
                  +1				             +57.885
                  +1				      +61.8983333333
                  +1				              +65.66
                  +1				      +69.5833333333
                  +1				      +73.6533333333
                  +2				                  +0
                  +2				      +3.83166666667
                  +2				      +7.64833333333
                  +2				              +11.64
                  +2				      +15.6483333333
                  +2				      +19.4366666667
                  +2				             +23.215
                  +2				      +27.2533333333
                  +2				      +34.9083333333
                  +2				      +42.6733333333
                  +2				             +46.575
                  +2				      +50.4466666667
                  +2				      +54.3416666667
                  +2				      +58.2333333333
                  +2				      +73.6083333333
                  +3				                  +0
                  +3				      +3.78166666667
                  +3				              +7.655
                  +3				             +11.545
                  +3				      +15.5183333333
                  +3				      +19.3433333333
                  +3				      +26.8066666667
                  +3				      +30.6866666667
                  +3				              +34.39
                  +3				              +38.27
                  +3				             +42.025
                  +3				      +45.8683333333
                  +3				      +53.6316666667
                  +3				             +57.575
                  +3				             +65.265
                  +3				              +73.19
                  +4				                  +0
                  +4				      +3.71333333333
                  +4				      +7.52666666667
                  +4				      +11.4433333333
                  +4				      +19.1716666667
                  +4				               +34.9
                  +4				      +38.6916666667
                  +4				              +42.59
                  +4				      +46.3733333333
                  +4				      +50.1833333333
                  +4				      +53.9883333333
                  +4				              +57.72
                  +4				      +61.5933333333
                  +4				      +65.4383333333
                  +4				              +69.21
                  +4				      +72.9133333333
                  +5				                  +0
                  +5				      +3.91833333333
                  +5				              +7.845
                  +5				              +11.76
                  +5				      +15.6566666667
                  +5				      +19.5316666667
                  +5				      +27.3883333333
                  +5				      +31.2533333333
                  +5				              +35.05
                  +5				             +38.805
                  +5				      +42.4633333333
                  +5				      +46.3883333333
                  +5				      +50.4466666667
                  +5				      +54.2883333333
                  +5				      +58.0616666667
                  +5				      +61.8116666667
                  +5				      +65.4983333333
                  +5				      +69.3733333333
                  +5				             +73.295
                  +6				                  +0
                  +6				                +7.7
                  +6				      +15.4766666667
                  +6				      +19.4033333333
                  +6				      +23.2516666667
                  +6				      +27.2416666667
                  +6				      +31.0966666667
                  +6				              +34.93
                  +6				             +42.545
                  +6				      +46.5233333333
                  +6				             +50.225
                  +6				                 +54
                  +6				      +57.8866666667
                  +6				      +61.6233333333
                  +6				      +65.5516666667
                  +6				              +69.34
                  +6				      +73.2033333333
                  +7				                  +0
                  +7				              +3.825
                  +7				      +7.68166666667
                  +7				      +11.6183333333
                  +7				      +15.5516666667
                  +7				      +19.5433333333
                  +7				             +23.385
                  +7				      +27.1333333333
                  +7				      +35.0033333333
                  +7				             +38.855
                  +7				              +42.79
                  +7				      +46.5766666667
                  +7				             +50.415
                  +7				      +54.2466666667
                  +7				             +58.065
                  +7				      +61.8383333333
                  +7				      +65.6316666667


CLASSGROUPID:
+3
NAME:
Irrelevant
COMMENT:
Trigger Marker corresponding to Irrelevant (CondBitPattern=0x2, CondBitMask=0x2, Flag0to1Only=1,MinStableLength=0,TransientSearchMask=0)
COLOR:
red
EDITABLE:
Yes
CLASSID:
+2
NUMBER OF SAMPLES:
+160
LIST OF SAMPLES:
TRIAL NUMBER		TIME FROM SYNC POINT (in seconds)
                  +0				      +1.98833333333
                  +0				              +6.005
                  +0				                +9.8
                  +0				               +13.8
                  +0				      +17.6233333333
                  +0				      +21.6333333333
                  +0				      +25.5016666667
                  +0				      +29.3633333333
                  +0				      +33.2383333333
                  +0				              +37.29
                  +0				      +41.1066666667
                  +0				      +44.7966666667
                  +0				             +48.595
                  +0				      +52.5633333333
                  +0				      +56.2616666667
                  +0				             +60.145
                  +0				      +63.8016666667
                  +0				      +67.7066666667
                  +0				      +71.4533333333
                  +0				      +75.2416666667
                  +1				      +1.85833333333
                  +1				               +5.59
                  +1				      +9.49833333333
                  +1				      +13.4416666667
                  +1				      +17.2866666667
                  +1				             +21.095
                  +1				      +24.9066666667
                  +1				      +28.7533333333
                  +1				              +32.59
                  +1				             +36.405
                  +1				      +40.4616666667
                  +1				      +44.3383333333
                  +1				             +48.185
                  +1				             +51.985
                  +1				      +55.9066666667
                  +1				             +59.945
                  +1				      +63.6566666667
                  +1				      +67.6833333333
                  +1				              +71.56
                  +1				      +75.4533333333
                  +2				      +1.92833333333
                  +2				               +5.66
                  +2				      +9.63166666667
                  +2				      +13.6016666667
                  +2				             +17.465
                  +2				      +21.2333333333
                  +2				      +25.1883333333
                  +2				      +29.1866666667
                  +2				             +33.005
                  +2				      +36.7616666667
                  +2				              +40.67
                  +2				      +44.4833333333
                  +2				      +48.4233333333
                  +2				             +52.325
                  +2				      +56.3066666667
                  +2				      +60.0966666667
                  +2				      +63.9483333333
                  +2				      +67.8833333333
                  +2				             +71.645
                  +2				             +75.425
                  +3				      +1.93666666667
                  +3				               +5.75
                  +3				               +9.73
                  +3				      +13.4516666667
                  +3				              +17.44
                  +3				      +21.1733333333
                  +3				      +24.9633333333
                  +3				      +28.7983333333
                  +3				      +32.5816666667
                  +3				      +36.4333333333
                  +3				      +40.2483333333
                  +3				      +43.9866666667
                  +3				      +47.8766666667
                  +3				      +51.7233333333
                  +3				      +55.7383333333
                  +3				      +59.5366666667
                  +3				      +63.3633333333
                  +3				              +67.31
                  +3				      +71.2633333333
                  +3				               +75.2
                  +4				               +1.77
                  +4				      +5.52833333333
                  +4				      +9.45833333333
                  +4				              +13.35
                  +4				             +17.155
                  +4				             +21.165
                  +4				      +25.0633333333
                  +4				      +29.0683333333
                  +4				             +32.885
                  +4				      +36.7433333333
                  +4				      +40.5633333333
                  +4				      +44.4766666667
                  +4				      +48.2866666667
                  +4				      +52.0816666667
                  +4				             +55.805
                  +4				      +59.6433333333
                  +4				             +63.545
                  +4				      +67.2316666667
                  +4				             +71.045
                  +4				      +74.8433333333
                  +5				      +1.97833333333
                  +5				      +5.95166666667
                  +5				      +9.84833333333
                  +5				      +13.8116666667
                  +5				      +17.6283333333
                  +5				      +21.4816666667
                  +5				      +25.4366666667
                  +5				      +29.2983333333
                  +5				      +33.1316666667
                  +5				      +36.9983333333
                  +5				      +40.6883333333
                  +5				              +44.51
                  +5				             +48.425
                  +5				      +52.3916666667
                  +5				      +56.3016666667
                  +5				      +60.0516666667
                  +5				      +63.7133333333
                  +5				      +67.4116666667
                  +5				      +71.3733333333
                  +5				      +75.2866666667
                  +6				      +1.91333333333
                  +6				      +5.80666666667
                  +6				      +9.62666666667
                  +6				             +13.515
                  +6				      +17.4533333333
                  +6				      +21.4383333333
                  +6				      +25.3283333333
                  +6				      +29.1166666667
                  +6				              +33.05
                  +6				             +36.855
                  +6				      +40.7116666667
                  +6				             +44.475
                  +6				             +48.405
                  +6				      +52.1416666667
                  +6				              +56.11
                  +6				      +59.8416666667
                  +6				              +63.66
                  +6				      +67.4483333333
                  +6				      +71.2416666667
                  +6				      +75.1133333333
                  +7				               +1.85
                  +7				              +5.705
                  +7				              +9.655
                  +7				      +13.6016666667
                  +7				      +17.5416666667
                  +7				              +21.42
                  +7				      +25.1366666667
                  +7				      +29.0366666667
                  +7				      +33.0683333333
                  +7				      +36.9216666667
                  +7				      +40.8183333333
                  +7				              +44.69
                  +7				              +48.44
                  +7				             +52.325
                  +7				      +56.0816666667
                  +7				      +59.9066666667
                  +7				      +63.6883333333
                  +7				      +67.5116666667
                  +7				              +71.39
                  +7				      +75.2716666667


CLASSGROUPID:
+3
NAME:
target
COMMENT:
Trigger Marker corresponding to target (CondBitPattern=0x10, CondBitMask=0x10, Flag0to1Only=1,MinStableLength=0,TransientSearchMask=0)
COLOR:
red
EDITABLE:
Yes
CLASSID:
+3
NUMBER OF SAMPLES:
+23
LIST OF SAMPLES:
TRIAL NUMBER		TIME FROM SYNC POINT (in seconds)
                  +0				      +27.3916666667
                  +1				      +15.5266666667
                  +1				              +46.28
                  +2				             +31.085
                  +2				      +38.7783333333
                  +2				      +62.0766666667
                  +2				      +65.9266666667
                  +2				      +69.7483333333
                  +3				      +23.0666666667
                  +3				             +49.665
                  +3				      +61.3783333333
                  +3				      +69.1666666667
                  +4				      +15.3616666667
                  +4				      +23.1133333333
                  +4				      +27.0733333333
                  +4				      +31.0033333333
                  +5				      +23.4333333333
                  +6				      +3.80166666667
                  +6				      +11.5816666667
                  +6				      +38.7983333333
                  +7				      +31.1266666667
                  +7				      +69.4666666667
                  +7				      +73.4433333333


CLASSGROUPID:
+3
NAME:
Rest
COMMENT:
Trigger Marker corresponding to Rest (CondBitPattern=0x4, CondBitMask=0x4, Flag0to1Only=1,MinStableLength=0,TransientSearchMask=0)
COLOR:
red
EDITABLE:
Yes
CLASSID:
+4
NUMBER OF SAMPLES:
+8
LIST OF SAMPLES:
TRIAL NUMBER		TIME FROM SYNC POINT (in seconds)
                  +0				      +79.0516666667
                  +1				             +79.285
                  +2				      +79.2316666667
                  +3				      +78.9183333333
                  +4				             +78.585
                  +5				      +79.0716666667
                  +6				      +78.8833333333
                  +7				      +79.0266666667


CLASSGROUPID:
+3
NAME:
Trial_Start
COMMENT:
Added by scanMarkers
COLOR:
green
EDITABLE:
Yes
CLASSID:
+5
NUMBER OF SAMPLES:
+8
LIST OF SAMPLES:
TRIAL NUMBER		TIME FROM SYNC POINT (in seconds)
                  +0				                  +0
                  +1				                  +0
                  +2				                  +0
                  +3				                  +0
                  +4				                  +0
                  +5				                  +0
                  +6				                  +0
                  +7				                  +0
