# Supplementary material for: Complexity Measures in Magnetoencephalography: Measuring "Disorder" in Schizophrenia
Source: PLoS One. 2015 Apr 17;10(4):e0120991. doi: 10.1371/journal.pone.0120991 (PMC4401778; doi:10.1371/journal.pone.0120991)
Supplement: S7 Con — (ZIP) [file pone.0120991.s008.zip › Con7/RelModMarkerFile.mrk]

PATH OF DATASET:
/data_local/brookes/Sian/DarrenData/Controls/33/butterflies/33_relmod_proc.ds


NUMBER OF MARKERS:
5


CLASSGROUPID:
3
NAME:
Relevant
COMMENT:
Trigger Marker corresponding to Relevant (CondBitPattern=0x1, CondBitMask=0x1, Flag0to1Only=1,MinStableLength=0,TransientSearchMask=0)
COLOR:
red
EDITABLE:
Yes
CLASSID:
1
NUMBER OF SAMPLES:
137
LIST OF SAMPLES:
TRIAL NUMBER		TIME FROM SYNC POINT (in seconds)
                  +0				                  +0
                  +0				              +4.025
                  +0				      +7.79833333333
                  +0				              +11.77
                  +0				              +15.75
                  +0				      +19.8433333333
                  +0				      +23.8416666667
                  +0				             +27.675
                  +0				      +31.4666666667
                  +0				             +35.355
                  +0				      +39.2466666667
                  +0				      +43.0366666667
                  +0				      +46.8266666667
                  +0				      +50.6733333333
                  +0				      +54.4533333333
                  +0				      +58.2116666667
                  +0				      +62.2033333333
                  +0				             +66.035
                  +0				      +69.9366666667
                  +0				             +73.775
                  +1				      +3.90166666667
                  +1				               +7.85
                  +1				      +11.6766666667
                  +1				               +15.6
                  +1				      +19.6216666667
                  +1				      +23.3383333333
                  +1				             +27.105
                  +1				      +31.0366666667
                  +1				              +34.88
                  +1				             +42.735
                  +1				               +50.4
                  +1				             +58.095
                  +1				      +61.9583333333
                  +1				      +69.5733333333
                  +1				      +73.4166666667
                  +2				                  +0
                  +2				      +4.00333333333
                  +2				      +7.69833333333
                  +2				      +19.3333333333
                  +2				      +23.2733333333
                  +2				      +27.0833333333
                  +2				      +31.0466666667
                  +2				      +34.8633333333
                  +2				             +38.775
                  +2				             +42.765
                  +2				      +46.7316666667
                  +2				             +50.735
                  +2				      +54.5166666667
                  +2				              +58.26
                  +2				             +62.135
                  +2				      +65.9833333333
                  +2				      +69.8516666667
                  +2				      +73.7016666667
                  +3				                  +0
                  +3				      +3.94666666667
                  +3				                +7.8
                  +3				      +19.3583333333
                  +3				      +27.2766666667
                  +3				      +31.1616666667
                  +3				      +35.0833333333
                  +3				      +39.0883333333
                  +3				             +42.905
                  +3				             +46.705
                  +3				      +54.4683333333
                  +3				      +58.3316666667
                  +3				              +62.22
                  +3				      +66.1416666667
                  +3				      +69.9483333333
                  +3				      +73.7816666667
                  +4				                  +0
                  +4				              +3.835
                  +4				      +7.53333333333
                  +4				      +11.5533333333
                  +4				              +15.56
                  +4				      +19.3266666667
                  +4				              +27.14
                  +4				              +31.05
                  +4				              +34.85
                  +4				      +38.6916666667
                  +4				      +42.4666666667
                  +4				      +46.3333333333
                  +4				      +61.9233333333
                  +4				              +65.89
                  +4				             +69.775
                  +4				      +73.6116666667
                  +5				                  +0
                  +5				              +11.78
                  +5				      +15.5866666667
                  +5				             +19.395
                  +5				      +23.3516666667
                  +5				      +27.2583333333
                  +5				      +31.0916666667
                  +5				             +34.915
                  +5				      +38.9283333333
                  +5				      +42.6866666667
                  +5				      +46.5466666667
                  +5				      +50.6266666667
                  +5				              +54.56
                  +5				      +58.4283333333
                  +5				      +66.2866666667
                  +5				      +70.0616666667
                  +5				      +74.0066666667
                  +6				                  +0
                  +6				      +4.06166666667
                  +6				      +8.00166666667
                  +6				      +11.8533333333
                  +6				      +15.7733333333
                  +6				      +19.6766666667
                  +6				              +23.57
                  +6				             +27.485
                  +6				      +31.2583333333
                  +6				              +35.23
                  +6				      +39.1216666667
                  +6				      +43.0266666667
                  +6				      +46.7883333333
                  +6				      +50.7416666667
                  +6				      +54.5566666667
                  +6				             +58.515
                  +6				              +62.39
                  +6				             +66.165
                  +6				      +73.7983333333
                  +7				                  +0
                  +7				      +3.85166666667
                  +7				      +7.73166666667
                  +7				      +11.4766666667
                  +7				      +15.4933333333
                  +7				      +23.3166666667
                  +7				      +27.1383333333
                  +7				             +30.975
                  +7				      +34.7783333333
                  +7				             +42.845
                  +7				      +46.7533333333
                  +7				              +54.58
                  +7				      +58.3716666667
                  +7				      +62.3333333333
                  +7				      +69.8483333333
                  +7				      +73.8216666667


CLASSGROUPID:
+3
NAME:
Irrelevant
COMMENT:
Trigger Marker corresponding to Irrelevant (CondBitPattern=0x2, CondBitMask=0x2, Flag0to1Only=1,MinStableLength=0,TransientSearchMask=0)
COLOR:
red
EDITABLE:
Yes
CLASSID:
+2
NUMBER OF SAMPLES:
+160
LIST OF SAMPLES:
TRIAL NUMBER		TIME FROM SYNC POINT (in seconds)
                  +0				      +2.05166666667
                  +0				      +5.87166666667
                  +0				              +9.815
                  +0				      +13.9116666667
                  +0				      +17.7916666667
                  +0				      +21.8466666667
                  +0				              +25.79
                  +0				      +29.6016666667
                  +0				      +33.5166666667
                  +0				      +37.3716666667
                  +0				              +41.18
                  +0				      +44.9933333333
                  +0				              +48.84
                  +0				      +52.5966666667
                  +0				      +56.3716666667
                  +0				      +60.2516666667
                  +0				      +64.0316666667
                  +0				      +68.0833333333
                  +0				              +71.85
                  +0				             +75.725
                  +1				               +1.94
                  +1				      +5.81166666667
                  +1				              +9.675
                  +1				               +13.6
                  +1				      +17.5283333333
                  +1				      +21.4066666667
                  +1				      +25.1766666667
                  +1				              +29.07
                  +1				      +32.8866666667
                  +1				             +36.775
                  +1				      +40.7116666667
                  +1				      +44.5466666667
                  +1				              +48.42
                  +1				      +52.4216666667
                  +1				      +56.0633333333
                  +1				      +59.8983333333
                  +1				      +63.7933333333
                  +1				      +67.6283333333
                  +1				              +71.45
                  +1				             +75.425
                  +2				      +1.91833333333
                  +2				      +5.84333333333
                  +2				      +9.63833333333
                  +2				             +13.505
                  +2				      +17.3233333333
                  +2				      +21.2666666667
                  +2				             +25.055
                  +2				      +29.0566666667
                  +2				             +32.845
                  +2				      +36.8466666667
                  +2				      +40.8583333333
                  +2				      +44.6883333333
                  +2				      +48.7616666667
                  +2				      +52.6166666667
                  +2				      +56.3316666667
                  +2				      +60.1133333333
                  +2				      +64.0066666667
                  +2				      +67.9166666667
                  +2				               +71.7
                  +2				              +75.63
                  +3				      +2.00166666667
                  +3				      +5.97833333333
                  +3				      +9.82833333333
                  +3				      +13.5916666667
                  +3				      +17.4466666667
                  +3				      +21.3283333333
                  +3				             +25.265
                  +3				      +29.2566666667
                  +3				      +33.1333333333
                  +3				      +37.0883333333
                  +3				             +41.035
                  +3				      +44.8383333333
                  +3				      +48.6483333333
                  +3				      +52.4716666667
                  +3				             +56.415
                  +3				      +60.2716666667
                  +3				      +64.2116666667
                  +3				      +68.0266666667
                  +3				              +71.89
                  +3				      +75.6733333333
                  +4				      +1.85833333333
                  +4				               +5.67
                  +4				               +9.54
                  +4				      +13.4366666667
                  +4				      +17.4316666667
                  +4				      +21.3233333333
                  +4				      +25.2633333333
                  +4				      +29.0433333333
                  +4				      +32.9433333333
                  +4				      +36.6966666667
                  +4				      +40.5533333333
                  +4				             +44.295
                  +4				      +48.1416666667
                  +4				              +52.11
                  +4				             +55.825
                  +4				               +59.9
                  +4				      +63.8766666667
                  +4				              +67.79
                  +4				      +71.6583333333
                  +4				      +75.4816666667
                  +5				               +1.97
                  +5				      +5.81833333333
                  +5				               +9.85
                  +5				      +13.7166666667
                  +5				      +17.6433333333
                  +5				      +21.3733333333
                  +5				              +25.37
                  +5				      +29.2133333333
                  +5				      +33.0516666667
                  +5				      +36.9283333333
                  +5				             +40.865
                  +5				             +44.655
                  +5				              +48.58
                  +5				      +52.6466666667
                  +5				             +56.605
                  +5				      +60.3966666667
                  +5				      +64.4133333333
                  +5				      +68.2466666667
                  +5				              +72.09
                  +5				      +75.9516666667
                  +6				              +2.035
                  +6				               +6.05
                  +6				      +10.0166666667
                  +6				             +13.785
                  +6				      +17.7166666667
                  +6				             +21.635
                  +6				             +25.465
                  +6				      +29.4016666667
                  +6				              +33.22
                  +6				      +37.2533333333
                  +6				      +41.1416666667
                  +6				             +44.935
                  +6				      +48.7766666667
                  +6				      +52.7133333333
                  +6				      +56.6483333333
                  +6				              +60.53
                  +6				      +64.2883333333
                  +6				      +68.2183333333
                  +6				      +71.9133333333
                  +6				      +75.8216666667
                  +7				      +1.94333333333
                  +7				               +5.79
                  +7				      +9.57166666667
                  +7				             +13.375
                  +7				      +17.4966666667
                  +7				      +21.3216666667
                  +7				      +25.1333333333
                  +7				      +29.0566666667
                  +7				      +32.8166666667
                  +7				             +36.715
                  +7				      +40.7683333333
                  +7				      +44.7683333333
                  +7				      +48.6166666667
                  +7				      +52.5483333333
                  +7				      +56.3916666667
                  +7				      +60.3083333333
                  +7				      +64.1483333333
                  +7				      +67.8983333333
                  +7				              +71.76
                  +7				             +75.665


CLASSGROUPID:
+3
NAME:
Rest
COMMENT:
Trigger Marker corresponding to Rest (CondBitPattern=0x4, CondBitMask=0x4, Flag0to1Only=1,MinStableLength=0,TransientSearchMask=0)
COLOR:
red
EDITABLE:
Yes
CLASSID:
+3
NUMBER OF SAMPLES:
+8
LIST OF SAMPLES:
TRIAL NUMBER		TIME FROM SYNC POINT (in seconds)
                  +0				      +79.5266666667
                  +1				      +79.2466666667
                  +2				      +79.2816666667
                  +3				             +79.465
                  +4				      +79.2266666667
                  +5				      +79.6816666667
                  +6				             +79.555
                  +7				      +79.3516666667


CLASSGROUPID:
+3
NAME:
target
COMMENT:
Trigger Marker corresponding to target (CondBitPattern=0x10, CondBitMask=0x10, Flag0to1Only=1,MinStableLength=0,TransientSearchMask=0)
COLOR:
red
EDITABLE:
Yes
CLASSID:
+4
NUMBER OF SAMPLES:
+23
LIST OF SAMPLES:
TRIAL NUMBER		TIME FROM SYNC POINT (in seconds)
                  +1				                  +0
                  +1				             +38.835
                  +1				      +46.4466666667
                  +1				      +54.3183333333
                  +1				      +65.7666666667
                  +2				      +11.5566666667
                  +2				      +15.4033333333
                  +3				      +11.6266666667
                  +3				             +15.515
                  +3				             +23.185
                  +3				              +50.44
                  +4				      +23.2983333333
                  +4				              +50.19
                  +4				              +53.95
                  +4				      +57.8816666667
                  +5				      +3.85833333333
                  +5				               +7.85
                  +5				      +62.4683333333
                  +6				      +70.0033333333
                  +7				             +19.475
                  +7				              +38.76
                  +7				      +50.6266666667
                  +7				             +66.045


CLASSGROUPID:
+3
NAME:
Trial_Start
COMMENT:
Added by scanMarkers
COLOR:
green
EDITABLE:
Yes
CLASSID:
+5
NUMBER OF SAMPLES:
+8
LIST OF SAMPLES:
TRIAL NUMBER		TIME FROM SYNC POINT (in seconds)
                  +0				                  +0
                  +1				                  +0
                  +2				                  +0
                  +3				                  +0
                  +4				                  +0
                  +5				                  +0
                  +6				                  +0
                  +7				                  +0
