# Supplementary material for: Complexity Measures in Magnetoencephalography: Measuring "Disorder" in Schizophrenia
Source: PLoS One. 2015 Apr 17;10(4):e0120991. doi: 10.1371/journal.pone.0120991 (PMC4401778; doi:10.1371/journal.pone.0120991)
Supplement: S8 Con — (ZIP) [file pone.0120991.s009.zip › Con8/RelModMarkerFile.mrk]

PATH OF DATASET:
/data_local/brookes/Sian/DarrenData/Controls/34/butterflies/34_relmod_proc.ds


NUMBER OF MARKERS:
5


CLASSGROUPID:
3
NAME:
Relevant
COMMENT:
Trigger Marker corresponding to Relevant (CondBitPattern=0x1, CondBitMask=0x1, Flag0to1Only=1,MinStableLength=0,TransientSearchMask=0)
COLOR:
red
EDITABLE:
Yes
CLASSID:
1
NUMBER OF SAMPLES:
138
LIST OF SAMPLES:
TRIAL NUMBER		TIME FROM SYNC POINT (in seconds)
                  +0				                  +0
                  +0				              +7.695
                  +0				      +11.6133333333
                  +0				      +15.3983333333
                  +0				      +19.1866666667
                  +0				             +23.055
                  +0				      +30.5583333333
                  +0				      +34.5116666667
                  +0				      +38.4316666667
                  +0				             +42.205
                  +0				      +46.0433333333
                  +0				              +49.72
                  +0				              +53.59
                  +0				      +57.5533333333
                  +0				      +61.2966666667
                  +0				      +65.0816666667
                  +0				             +68.755
                  +0				      +72.6116666667
                  +1				                  +0
                  +1				      +3.84333333333
                  +1				               +7.71
                  +1				      +11.6016666667
                  +1				             +15.375
                  +1				              +23.18
                  +1				      +30.5566666667
                  +1				             +34.285
                  +1				      +38.2566666667
                  +1				      +42.1116666667
                  +1				      +45.8866666667
                  +1				              +49.67
                  +1				             +53.615
                  +1				      +57.3866666667
                  +1				      +61.3083333333
                  +1				      +65.1133333333
                  +1				              +69.02
                  +1				      +72.8416666667
                  +2				      +3.81333333333
                  +2				      +7.62166666667
                  +2				      +11.4816666667
                  +2				      +19.2016666667
                  +2				      +26.6416666667
                  +2				      +30.4166666667
                  +2				              +41.86
                  +2				      +45.4516666667
                  +2				      +53.4283333333
                  +2				      +57.6483333333
                  +2				      +61.5366666667
                  +2				      +65.3766666667
                  +2				      +69.3066666667
                  +3				                  +0
                  +3				               +3.79
                  +3				      +7.78833333333
                  +3				             +11.555
                  +3				      +15.5033333333
                  +3				      +19.4683333333
                  +3				      +31.1233333333
                  +3				             +35.105
                  +3				              +38.86
                  +3				              +42.51
                  +3				      +46.4883333333
                  +3				      +50.3083333333
                  +3				      +54.2266666667
                  +3				              +58.03
                  +3				      +61.7216666667
                  +3				             +65.515
                  +3				      +69.4883333333
                  +3				             +73.175
                  +4				                  +0
                  +4				      +3.85833333333
                  +4				              +7.595
                  +4				              +11.42
                  +4				              +15.37
                  +4				              +19.12
                  +4				      +26.6983333333
                  +4				      +30.4366666667
                  +4				      +38.1383333333
                  +4				      +41.9566666667
                  +4				      +45.7833333333
                  +4				      +49.5316666667
                  +4				      +57.1466666667
                  +4				      +61.0066666667
                  +4				             +64.875
                  +4				      +68.6183333333
                  +4				      +72.3533333333
                  +5				                  +0
                  +5				      +3.78833333333
                  +5				               +7.54
                  +5				      +11.3383333333
                  +5				             +14.965
                  +5				             +18.555
                  +5				               +22.6
                  +5				      +30.6216666667
                  +5				      +34.4416666667
                  +5				      +38.1983333333
                  +5				      +41.9866666667
                  +5				             +45.855
                  +5				             +49.775
                  +5				              +53.63
                  +5				      +57.4233333333
                  +5				      +61.3633333333
                  +5				      +65.1516666667
                  +5				             +69.105
                  +5				      +72.7066666667
                  +6				                  +0
                  +6				               +3.86
                  +6				      +7.76333333333
                  +6				             +11.525
                  +6				      +15.4116666667
                  +6				      +19.2433333333
                  +6				      +23.0266666667
                  +6				      +26.8733333333
                  +6				              +30.68
                  +6				              +34.44
                  +6				              +38.28
                  +6				             +42.195
                  +6				      +46.0416666667
                  +6				      +49.6683333333
                  +6				             +53.935
                  +6				      +57.9416666667
                  +6				      +61.6383333333
                  +6				      +65.3866666667
                  +6				      +69.1833333333
                  +6				      +73.0866666667
                  +7				              +3.835
                  +7				      +7.77666666667
                  +7				      +11.5883333333
                  +7				      +15.4216666667
                  +7				              +19.36
                  +7				      +23.1566666667
                  +7				               +34.6
                  +7				      +38.3233333333
                  +7				      +46.1016666667
                  +7				      +49.8783333333
                  +7				      +57.5716666667
                  +7				      +61.3866666667
                  +7				      +65.3333333333
                  +7				             +69.215
                  +7				      +72.9933333333


CLASSGROUPID:
+3
NAME:
Irrelevant
COMMENT:
Trigger Marker corresponding to Irrelevant (CondBitPattern=0x2, CondBitMask=0x2, Flag0to1Only=1,MinStableLength=0,TransientSearchMask=0)
COLOR:
red
EDITABLE:
Yes
CLASSID:
+2
NUMBER OF SAMPLES:
+160
LIST OF SAMPLES:
TRIAL NUMBER		TIME FROM SYNC POINT (in seconds)
                  +0				      +2.05666666667
                  +0				      +5.84666666667
                  +0				      +9.68166666667
                  +0				               +13.6
                  +0				      +17.3966666667
                  +0				      +21.1566666667
                  +0				             +24.915
                  +0				      +28.7566666667
                  +0				      +32.4816666667
                  +0				             +36.525
                  +0				             +40.335
                  +0				      +44.1983333333
                  +0				      +47.8866666667
                  +0				      +51.6583333333
                  +0				      +55.6083333333
                  +0				      +59.4466666667
                  +0				      +63.2666666667
                  +0				               +66.9
                  +0				             +70.745
                  +0				      +74.5383333333
                  +1				      +1.96666666667
                  +1				      +5.76666666667
                  +1				      +9.66833333333
                  +1				      +13.4433333333
                  +1				      +17.3566666667
                  +1				      +21.1633333333
                  +1				      +24.9516666667
                  +1				               +28.6
                  +1				      +32.4066666667
                  +1				               +36.2
                  +1				      +40.1366666667
                  +1				      +43.9916666667
                  +1				      +47.7616666667
                  +1				              +51.54
                  +1				               +55.5
                  +1				      +59.3366666667
                  +1				              +63.22
                  +1				      +66.9483333333
                  +1				      +70.8816666667
                  +1				              +74.81
                  +2				              +1.915
                  +2				               +5.65
                  +2				      +9.46333333333
                  +2				      +13.4383333333
                  +2				      +17.2133333333
                  +2				      +20.9983333333
                  +2				      +24.7766666667
                  +2				              +28.58
                  +2				      +32.3166666667
                  +2				              +36.06
                  +2				              +39.86
                  +2				      +43.6116666667
                  +2				      +47.3733333333
                  +2				             +51.415
                  +2				      +55.7416666667
                  +2				      +59.5233333333
                  +2				              +63.37
                  +2				      +67.3216666667
                  +2				               +71.1
                  +2				      +75.0183333333
                  +3				      +2.02833333333
                  +3				               +5.89
                  +3				              +9.615
                  +3				      +13.5616666667
                  +3				             +17.555
                  +3				      +21.3966666667
                  +3				             +25.365
                  +3				              +29.19
                  +3				      +33.1583333333
                  +3				      +37.0083333333
                  +3				             +40.645
                  +3				      +44.4883333333
                  +3				              +48.37
                  +3				      +52.2433333333
                  +3				             +56.185
                  +3				               +59.9
                  +3				      +63.6716666667
                  +3				      +67.6033333333
                  +3				      +71.3066666667
                  +3				      +75.1616666667
                  +4				      +1.92666666667
                  +4				      +5.71333333333
                  +4				               +9.56
                  +4				             +13.385
                  +4				      +17.2833333333
                  +4				      +20.9866666667
                  +4				      +24.7316666667
                  +4				      +28.5266666667
                  +4				      +32.3983333333
                  +4				             +36.175
                  +4				      +39.9533333333
                  +4				             +43.845
                  +4				      +47.6316666667
                  +4				      +51.3783333333
                  +4				      +55.1616666667
                  +4				             +59.045
                  +4				      +62.9866666667
                  +4				      +66.7616666667
                  +4				      +70.4133333333
                  +4				      +74.2133333333
                  +5				      +1.89833333333
                  +5				      +5.70666666667
                  +5				                +9.5
                  +5				               +13.2
                  +5				      +16.7533333333
                  +5				      +20.5866666667
                  +5				      +24.4566666667
                  +5				      +28.4183333333
                  +5				              +32.56
                  +5				      +36.3733333333
                  +5				              +40.12
                  +5				      +43.9266666667
                  +5				              +47.87
                  +5				              +51.81
                  +5				      +55.5233333333
                  +5				      +59.3833333333
                  +5				      +63.2633333333
                  +5				      +67.0883333333
                  +5				      +70.8933333333
                  +5				      +74.7383333333
                  +6				      +1.99333333333
                  +6				      +5.88333333333
                  +6				      +9.68833333333
                  +6				              +13.53
                  +6				      +17.4083333333
                  +6				      +21.1033333333
                  +6				      +24.9283333333
                  +6				      +28.8983333333
                  +6				             +32.565
                  +6				      +36.4016666667
                  +6				      +40.2883333333
                  +6				      +44.1666666667
                  +6				      +47.8616666667
                  +6				             +51.635
                  +6				              +56.01
                  +6				              +59.84
                  +6				             +63.545
                  +6				      +67.3266666667
                  +6				              +71.16
                  +6				      +75.0916666667
                  +7				      +1.91333333333
                  +7				      +5.73666666667
                  +7				      +9.69666666667
                  +7				             +13.525
                  +7				      +17.3933333333
                  +7				      +21.1683333333
                  +7				      +25.1383333333
                  +7				      +28.9383333333
                  +7				             +32.715
                  +7				              +36.45
                  +7				      +40.2283333333
                  +7				      +44.0583333333
                  +7				              +47.95
                  +7				      +51.7833333333
                  +7				      +55.6366666667
                  +7				      +59.4416666667
                  +7				      +63.3766666667
                  +7				              +67.23
                  +7				      +71.1233333333
                  +7				      +74.8483333333


CLASSGROUPID:
+3
NAME:
target
COMMENT:
Trigger Marker corresponding to target (CondBitPattern=0x10, CondBitMask=0x10, Flag0to1Only=1,MinStableLength=0,TransientSearchMask=0)
COLOR:
red
EDITABLE:
Yes
CLASSID:
+3
NUMBER OF SAMPLES:
+22
LIST OF SAMPLES:
TRIAL NUMBER		TIME FROM SYNC POINT (in seconds)
                  +0				      +3.86833333333
                  +0				      +26.7116666667
                  +1				      +19.3283333333
                  +1				              +26.85
                  +2				                  +0
                  +2				      +15.2883333333
                  +2				      +22.9016666667
                  +2				      +34.2366666667
                  +2				      +38.0566666667
                  +2				             +49.425
                  +2				             +73.115
                  +3				      +23.3833333333
                  +3				             +27.345
                  +4				      +22.9116666667
                  +4				             +34.325
                  +4				      +53.2266666667
                  +5				              +26.39
                  +7				                  +0
                  +7				      +27.0633333333
                  +7				             +30.805
                  +7				             +42.185
                  +7				              +53.76


CLASSGROUPID:
+3
NAME:
Rest
COMMENT:
Trigger Marker corresponding to Rest (CondBitPattern=0x4, CondBitMask=0x4, Flag0to1Only=1,MinStableLength=0,TransientSearchMask=0)
COLOR:
red
EDITABLE:
Yes
CLASSID:
+4
NUMBER OF SAMPLES:
+8
LIST OF SAMPLES:
TRIAL NUMBER		TIME FROM SYNC POINT (in seconds)
                  +0				               +78.3
                  +1				      +78.6566666667
                  +2				              +78.86
                  +3				      +79.0066666667
                  +4				      +77.9933333333
                  +5				      +78.4233333333
                  +6				             +78.905
                  +7				      +78.5983333333


CLASSGROUPID:
+3
NAME:
Trial_Start
COMMENT:
Added by scanMarkers
COLOR:
green
EDITABLE:
Yes
CLASSID:
+5
NUMBER OF SAMPLES:
+8
LIST OF SAMPLES:
TRIAL NUMBER		TIME FROM SYNC POINT (in seconds)
                  +0				                  +0
                  +1				                  +0
                  +2				                  +0
                  +3				                  +0
                  +4				                  +0
                  +5				                  +0
                  +6				                  +0
                  +7				                  +0
