# Supplementary material for: Complexity Measures in Magnetoencephalography: Measuring "Disorder" in Schizophrenia
Source: PLoS One. 2015 Apr 17;10(4):e0120991. doi: 10.1371/journal.pone.0120991 (PMC4401778; doi:10.1371/journal.pone.0120991)
Supplement: S9 Con — (ZIP) [file pone.0120991.s010.zip › Con9/RelModMarkerFile.mrk]

PATH OF DATASET:
/data_local/brookes/Sian/DarrenData/Controls/35/butterflies/35_relmod_proc.ds


NUMBER OF MARKERS:
5


CLASSGROUPID:
3
NAME:
Relevant
COMMENT:
Trigger Marker corresponding to Relevant (CondBitPattern=0x1, CondBitMask=0x1, Flag0to1Only=1,MinStableLength=0,TransientSearchMask=0)
COLOR:
red
EDITABLE:
Yes
CLASSID:
1
NUMBER OF SAMPLES:
106
LIST OF SAMPLES:
TRIAL NUMBER		TIME FROM SYNC POINT (in seconds)
                  +0				                  +0
                  +0				      +3.84333333333
                  +0				      +7.70166666667
                  +0				      +15.4816666667
                  +0				              +19.23
                  +0				             +23.185
                  +0				      +31.0266666667
                  +0				      +35.0183333333
                  +0				      +38.7666666667
                  +0				      +42.5166666667
                  +0				      +46.3283333333
                  +0				      +50.1783333333
                  +0				      +53.9666666667
                  +0				              +57.82
                  +0				      +61.8766666667
                  +0				              +65.79
                  +0				      +69.6766666667
                  +0				      +73.5366666667
                  +1				                  +0
                  +1				      +3.82333333333
                  +1				      +11.6416666667
                  +1				             +15.455
                  +1				      +19.2166666667
                  +1				             +23.545
                  +1				             +27.515
                  +1				             +31.385
                  +1				      +35.1516666667
                  +1				             +39.005
                  +1				      +42.9883333333
                  +1				      +46.9166666667
                  +1				      +50.8016666667
                  +1				      +54.7116666667
                  +1				      +58.6766666667
                  +1				      +66.3033333333
                  +1				      +70.2133333333
                  +1				      +74.0783333333
                  +2				                  +0
                  +2				      +7.91333333333
                  +2				              +11.89
                  +2				             +15.765
                  +2				      +19.6866666667
                  +2				             +23.655
                  +2				      +27.5133333333
                  +2				      +35.0066666667
                  +2				             +42.755
                  +2				      +46.5666666667
                  +2				             +50.515
                  +2				             +54.515
                  +2				      +58.4216666667
                  +2				      +62.2166666667
                  +2				             +66.055
                  +2				      +69.9516666667
                  +2				      +73.7866666667
                  +3				                  +0
                  +3				      +3.90833333333
                  +3				      +7.70666666667
                  +3				               +11.4
                  +3				      +18.9266666667
                  +3				      +23.0216666667
                  +3				      +26.8516666667
                  +3				             +30.595
                  +3				      +38.3883333333
                  +3				               +42.3
                  +3				      +46.1616666667
                  +3				      +50.2133333333
                  +3				      +54.1016666667
                  +3				      +57.8166666667
                  +3				      +65.6316666667
                  +3				      +69.2883333333
                  +4				                  +0
                  +4				      +3.88166666667
                  +4				               +7.68
                  +4				      +11.5783333333
                  +4				      +15.3783333333
                  +4				             +19.245
                  +4				             +23.275
                  +4				      +27.1783333333
                  +4				      +30.9866666667
                  +4				              +34.65
                  +4				      +38.6716666667
                  +4				              +46.37
                  +4				      +50.6733333333
                  +4				              +54.61
                  +4				      +58.4533333333
                  +4				      +62.3933333333
                  +4				              +66.26
                  +4				      +70.2183333333
                  +4				             +74.205
                  +5				                  +0
                  +5				      +3.88833333333
                  +5				      +7.76166666667
                  +5				      +11.7066666667
                  +5				      +15.5333333333
                  +5				      +19.3016666667
                  +5				      +27.2066666667
                  +5				      +31.0333333333
                  +5				              +34.78
                  +5				      +38.6716666667
                  +5				              +42.66
                  +5				      +46.6483333333
                  +5				      +50.6466666667
                  +5				              +54.52
                  +5				      +58.4266666667
                  +5				      +62.1683333333
                  +5				      +66.0483333333
                  +5				      +73.7116666667


CLASSGROUPID:
+3
NAME:
Irrelevant
COMMENT:
Trigger Marker corresponding to Irrelevant (CondBitPattern=0x2, CondBitMask=0x2, Flag0to1Only=1,MinStableLength=0,TransientSearchMask=0)
COLOR:
red
EDITABLE:
Yes
CLASSID:
+2
NUMBER OF SAMPLES:
+120
LIST OF SAMPLES:
TRIAL NUMBER		TIME FROM SYNC POINT (in seconds)
                  +0				              +1.985
                  +0				      +5.88333333333
                  +0				              +9.645
                  +0				      +13.5116666667
                  +0				      +17.4133333333
                  +0				              +21.28
                  +0				      +25.2216666667
                  +0				             +29.105
                  +0				              +33.14
                  +0				      +36.9633333333
                  +0				             +40.745
                  +0				              +44.42
                  +0				      +48.2766666667
                  +0				      +52.1216666667
                  +0				      +55.9066666667
                  +0				      +59.9266666667
                  +0				      +63.9033333333
                  +0				      +67.7666666667
                  +0				      +71.6766666667
                  +0				      +75.5866666667
                  +1				      +1.81333333333
                  +1				      +5.77666666667
                  +1				      +9.73833333333
                  +1				              +13.59
                  +1				      +17.4033333333
                  +1				      +21.5316666667
                  +1				      +25.5033333333
                  +1				             +29.405
                  +1				              +33.09
                  +1				              +37.05
                  +1				      +40.9466666667
                  +1				             +44.985
                  +1				              +48.82
                  +1				              +52.67
                  +1				      +56.5533333333
                  +1				      +60.5383333333
                  +1				      +64.2783333333
                  +1				      +68.1766666667
                  +1				             +72.025
                  +1				      +75.9633333333
                  +2				      +2.07166666667
                  +2				      +5.91166666667
                  +2				      +10.0033333333
                  +2				             +13.805
                  +2				      +17.6683333333
                  +2				             +21.695
                  +2				              +25.69
                  +2				      +29.4116666667
                  +2				      +33.1566666667
                  +2				      +36.9533333333
                  +2				              +40.76
                  +2				              +44.71
                  +2				              +48.63
                  +2				              +52.45
                  +2				      +56.5066666667
                  +2				      +60.2416666667
                  +2				             +64.215
                  +2				      +68.0716666667
                  +2				      +71.8533333333
                  +2				      +75.8183333333
                  +3				      +1.89666666667
                  +3				      +5.81166666667
                  +3				      +9.50666666667
                  +3				      +13.1666666667
                  +3				      +17.0066666667
                  +3				      +20.9466666667
                  +3				      +24.8416666667
                  +3				      +28.6916666667
                  +3				      +32.5033333333
                  +3				      +36.3616666667
                  +3				              +40.32
                  +3				      +44.2366666667
                  +3				      +48.1416666667
                  +3				      +52.2066666667
                  +3				              +55.88
                  +3				      +59.7566666667
                  +3				             +63.665
                  +3				              +67.41
                  +3				              +71.33
                  +3				      +75.3133333333
                  +4				               +2.01
                  +4				      +5.87333333333
                  +4				      +9.61333333333
                  +4				              +13.54
                  +4				      +17.3166666667
                  +4				             +21.345
                  +4				      +25.3066666667
                  +4				      +29.1616666667
                  +4				               +32.9
                  +4				      +36.7283333333
                  +4				      +40.5933333333
                  +4				      +44.4933333333
                  +4				      +48.8416666667
                  +4				      +52.6766666667
                  +4				              +56.59
                  +4				             +60.495
                  +4				             +64.435
                  +4				      +68.1933333333
                  +4				      +72.2783333333
                  +4				      +76.1383333333
                  +5				      +1.87333333333
                  +5				              +5.755
                  +5				      +9.70333333333
                  +5				      +13.5966666667
                  +5				      +17.3883333333
                  +5				      +21.3016666667
                  +5				              +25.22
                  +5				              +29.11
                  +5				              +32.92
                  +5				      +36.6766666667
                  +5				      +40.5933333333
                  +5				      +44.5816666667
                  +5				              +48.59
                  +5				      +52.5983333333
                  +5				             +56.455
                  +5				      +60.2633333333
                  +5				              +64.13
                  +5				      +67.9033333333
                  +5				               +71.8
                  +5				      +75.5766666667


CLASSGROUPID:
+3
NAME:
target
COMMENT:
Trigger Marker corresponding to target (CondBitPattern=0x10, CondBitMask=0x10, Flag0to1Only=1,MinStableLength=0,TransientSearchMask=0)
COLOR:
red
EDITABLE:
Yes
CLASSID:
+3
NUMBER OF SAMPLES:
+14
LIST OF SAMPLES:
TRIAL NUMBER		TIME FROM SYNC POINT (in seconds)
                  +0				      +11.5633333333
                  +0				      +27.1416666667
                  +1				              +7.845
                  +1				      +62.3566666667
                  +2				      +3.93666666667
                  +2				             +31.245
                  +2				      +38.7416666667
                  +3				      +15.1033333333
                  +3				      +34.4916666667
                  +3				      +61.6883333333
                  +3				             +73.395
                  +4				      +42.5783333333
                  +5				      +23.2816666667
                  +5				      +69.9066666667


CLASSGROUPID:
+3
NAME:
Rest
COMMENT:
Trigger Marker corresponding to Rest (CondBitPattern=0x4, CondBitMask=0x4, Flag0to1Only=1,MinStableLength=0,TransientSearchMask=0)
COLOR:
red
EDITABLE:
Yes
CLASSID:
+4
NUMBER OF SAMPLES:
+6
LIST OF SAMPLES:
TRIAL NUMBER		TIME FROM SYNC POINT (in seconds)
                  +0				              +79.41
                  +1				      +79.7883333333
                  +2				              +79.58
                  +3				      +79.1083333333
                  +4				      +79.8733333333
                  +5				      +79.3133333333


CLASSGROUPID:
+3
NAME:
Trial_Start
COMMENT:
Added by scanMarkers
COLOR:
green
EDITABLE:
Yes
CLASSID:
+5
NUMBER OF SAMPLES:
+6
LIST OF SAMPLES:
TRIAL NUMBER		TIME FROM SYNC POINT (in seconds)
                  +0				                  +0
                  +1				                  +0
                  +2				                  +0
                  +3				                  +0
                  +4				                  +0
                  +5				                  +0
