# Supplementary material for: Complexity Measures in Magnetoencephalography: Measuring "Disorder" in Schizophrenia
Source: PLoS One. 2015 Apr 17;10(4):e0120991. doi: 10.1371/journal.pone.0120991 (PMC4401778; doi:10.1371/journal.pone.0120991)
Supplement: S10 Con — (ZIP) [file pone.0120991.s011.zip › Con10/RelModMarkerFile.mrk]

PATH OF DATASET:
/data_local/brookes/Sian/DarrenData/Controls/37/butterflies/37_relmod_proc.ds


NUMBER OF MARKERS:
5


CLASSGROUPID:
3
NAME:
Relevant
COMMENT:
Trigger Marker corresponding to Relevant (CondBitPattern=0x1, CondBitMask=0x1, Flag0to1Only=1,MinStableLength=0,TransientSearchMask=0)
COLOR:
red
EDITABLE:
Yes
CLASSID:
1
NUMBER OF SAMPLES:
141
LIST OF SAMPLES:
TRIAL NUMBER		TIME FROM SYNC POINT (in seconds)
                  +0				                  +0
                  +0				      +3.89333333333
                  +0				      +7.65333333333
                  +0				      +11.4916666667
                  +0				             +15.255
                  +0				              +19.15
                  +0				             +22.985
                  +0				      +26.8083333333
                  +0				      +30.6583333333
                  +0				              +38.42
                  +0				      +42.1116666667
                  +0				      +45.9183333333
                  +0				      +49.7633333333
                  +0				      +53.4683333333
                  +0				      +57.1716666667
                  +0				      +60.9333333333
                  +0				              +64.49
                  +0				      +68.2366666667
                  +0				      +71.9716666667
                  +1				                  +0
                  +1				      +3.80666666667
                  +1				               +7.69
                  +1				      +11.5633333333
                  +1				      +19.2383333333
                  +1				      +23.0483333333
                  +1				              +26.91
                  +1				      +30.6233333333
                  +1				      +34.4866666667
                  +1				      +45.9166666667
                  +1				      +49.7883333333
                  +1				      +53.6116666667
                  +1				             +57.395
                  +1				      +61.1383333333
                  +1				      +65.0283333333
                  +1				             +68.875
                  +1				              +72.64
                  +2				                  +0
                  +2				      +3.88333333333
                  +2				      +7.61333333333
                  +2				              +11.59
                  +2				      +15.3216666667
                  +2				             +19.195
                  +2				      +22.8716666667
                  +2				              +30.58
                  +2				              +34.51
                  +2				              +38.22
                  +2				      +45.8466666667
                  +2				      +53.4583333333
                  +2				      +57.2516666667
                  +2				             +61.055
                  +2				             +64.985
                  +2				              +72.84
                  +3				                  +0
                  +3				      +4.08833333333
                  +3				      +7.72166666667
                  +3				              +11.58
                  +3				      +15.4833333333
                  +3				      +19.2316666667
                  +3				      +23.0116666667
                  +3				      +26.7766666667
                  +3				              +30.56
                  +3				              +34.58
                  +3				              +38.44
                  +3				             +42.305
                  +3				              +46.09
                  +3				      +49.9566666667
                  +3				      +53.8516666667
                  +3				             +57.725
                  +3				              +61.58
                  +3				      +65.5083333333
                  +3				      +69.5866666667
                  +3				      +73.4466666667
                  +4				      +3.75833333333
                  +4				              +7.615
                  +4				      +11.3783333333
                  +4				      +15.2366666667
                  +4				      +19.1866666667
                  +4				      +22.9683333333
                  +4				      +26.7866666667
                  +4				      +30.7133333333
                  +4				              +34.37
                  +4				      +38.3016666667
                  +4				      +45.8633333333
                  +4				              +49.81
                  +4				      +53.5066666667
                  +4				      +57.4366666667
                  +4				              +61.45
                  +4				              +68.85
                  +5				                  +0
                  +5				      +3.72666666667
                  +5				      +7.37333333333
                  +5				             +11.065
                  +5				             +14.845
                  +5				      +18.9433333333
                  +5				              +22.79
                  +5				      +26.5566666667
                  +5				      +30.2333333333
                  +5				      +34.1783333333
                  +5				             +38.115
                  +5				             +41.825
                  +5				      +49.5383333333
                  +5				      +53.4016666667
                  +5				      +57.1866666667
                  +5				      +61.0566666667
                  +5				      +64.9316666667
                  +5				      +72.6116666667
                  +6				                  +0
                  +6				              +3.965
                  +6				      +7.82333333333
                  +6				      +15.3866666667
                  +6				              +19.21
                  +6				      +22.9833333333
                  +6				             +26.895
                  +6				      +30.7866666667
                  +6				      +34.4316666667
                  +6				      +38.0883333333
                  +6				             +41.865
                  +6				      +45.7433333333
                  +6				      +49.6533333333
                  +6				              +57.34
                  +6				      +61.1183333333
                  +6				      +64.9966666667
                  +6				      +68.9283333333
                  +6				      +72.7883333333
                  +7				                  +0
                  +7				      +3.70166666667
                  +7				               +7.61
                  +7				      +11.4266666667
                  +7				              +15.12
                  +7				      +19.0633333333
                  +7				      +34.3966666667
                  +7				      +38.3266666667
                  +7				      +42.2283333333
                  +7				             +45.985
                  +7				      +49.7733333333
                  +7				      +53.5016666667
                  +7				              +57.33
                  +7				      +61.1416666667
                  +7				      +64.8916666667
                  +7				      +68.9633333333
                  +7				      +72.8483333333


CLASSGROUPID:
+3
NAME:
Irrelevant
COMMENT:
Trigger Marker corresponding to Irrelevant (CondBitPattern=0x2, CondBitMask=0x2, Flag0to1Only=1,MinStableLength=0,TransientSearchMask=0)
COLOR:
red
EDITABLE:
Yes
CLASSID:
+2
NUMBER OF SAMPLES:
+160
LIST OF SAMPLES:
TRIAL NUMBER		TIME FROM SYNC POINT (in seconds)
                  +0				      +1.96666666667
                  +0				      +5.74833333333
                  +0				      +9.58833333333
                  +0				      +13.4433333333
                  +0				      +17.1566666667
                  +0				              +21.13
                  +0				      +24.9033333333
                  +0				      +28.7233333333
                  +0				             +32.595
                  +0				      +36.4733333333
                  +0				      +40.3066666667
                  +0				      +44.1083333333
                  +0				      +47.8383333333
                  +0				      +51.6783333333
                  +0				      +55.2416666667
                  +0				      +59.0433333333
                  +0				               +62.7
                  +0				      +66.4233333333
                  +0				             +70.125
                  +0				             +73.875
                  +1				      +1.84166666667
                  +1				      +5.66666666667
                  +1				              +9.595
                  +1				      +13.4466666667
                  +1				              +17.23
                  +1				      +21.1233333333
                  +1				      +24.9133333333
                  +1				      +28.6716666667
                  +1				      +32.5066666667
                  +1				      +36.3316666667
                  +1				              +40.17
                  +1				      +44.0066666667
                  +1				             +47.885
                  +1				      +51.6866666667
                  +1				              +55.44
                  +1				             +59.195
                  +1				      +63.0683333333
                  +1				      +66.9516666667
                  +1				      +70.8116666667
                  +1				      +74.5816666667
                  +2				              +1.975
                  +2				      +5.64333333333
                  +2				      +9.58333333333
                  +2				      +13.4066666667
                  +2				      +17.2783333333
                  +2				              +20.93
                  +2				              +24.83
                  +2				      +28.6083333333
                  +2				             +32.535
                  +2				             +36.355
                  +2				             +40.005
                  +2				      +43.9433333333
                  +2				             +47.555
                  +2				      +51.5316666667
                  +2				              +55.39
                  +2				              +59.09
                  +2				      +62.9116666667
                  +2				             +66.945
                  +2				      +70.7583333333
                  +2				      +74.6433333333
                  +3				              +1.995
                  +3				              +5.875
                  +3				      +9.65166666667
                  +3				             +13.605
                  +3				      +17.3933333333
                  +3				      +21.1183333333
                  +3				      +24.9316666667
                  +3				             +28.625
                  +3				      +32.6166666667
                  +3				      +36.5816666667
                  +3				      +40.3966666667
                  +3				              +44.22
                  +3				             +48.045
                  +3				             +51.925
                  +3				      +55.8583333333
                  +3				      +59.6433333333
                  +3				             +63.535
                  +3				      +67.5683333333
                  +3				      +71.4816666667
                  +3				              +75.29
                  +4				      +1.92666666667
                  +4				               +5.69
                  +4				               +9.43
                  +4				      +13.4383333333
                  +4				      +17.0866666667
                  +4				      +21.1016666667
                  +4				      +24.8316666667
                  +4				              +28.65
                  +4				             +32.505
                  +4				      +36.4516666667
                  +4				      +40.1416666667
                  +4				      +43.9183333333
                  +4				               +47.8
                  +4				      +51.5983333333
                  +4				      +55.4266666667
                  +4				             +59.355
                  +4				             +63.285
                  +4				      +67.0083333333
                  +4				             +70.715
                  +4				              +74.54
                  +5				      +1.82833333333
                  +5				      +5.63166666667
                  +5				      +9.26666666667
                  +5				      +12.9766666667
                  +5				              +16.95
                  +5				               +20.9
                  +5				      +24.6516666667
                  +5				              +28.44
                  +5				              +32.21
                  +5				             +36.245
                  +5				              +40.07
                  +5				      +43.7783333333
                  +5				      +47.7933333333
                  +5				      +51.4983333333
                  +5				      +55.3733333333
                  +5				      +59.1483333333
                  +5				              +63.05
                  +5				      +66.8333333333
                  +5				      +70.7133333333
                  +5				      +74.6483333333
                  +6				              +1.975
                  +6				      +5.85833333333
                  +6				      +9.62333333333
                  +6				      +13.4866666667
                  +6				      +17.2566666667
                  +6				      +21.2466666667
                  +6				              +25.05
                  +6				      +28.8883333333
                  +6				      +32.6566666667
                  +6				      +36.3316666667
                  +6				      +40.0466666667
                  +6				      +43.8133333333
                  +6				      +47.7433333333
                  +6				             +51.635
                  +6				      +55.5116666667
                  +6				              +59.32
                  +6				      +63.1116666667
                  +6				      +67.0916666667
                  +6				      +70.8333333333
                  +6				      +74.7333333333
                  +7				               +1.79
                  +7				               +5.58
                  +7				      +9.52333333333
                  +7				      +13.2233333333
                  +7				             +17.075
                  +7				      +20.8866666667
                  +7				              +24.92
                  +7				             +28.695
                  +7				      +32.5733333333
                  +7				      +36.2766666667
                  +7				      +40.2466666667
                  +7				      +44.0433333333
                  +7				      +47.7933333333
                  +7				      +51.5716666667
                  +7				      +55.3933333333
                  +7				      +59.2783333333
                  +7				      +62.9133333333
                  +7				             +66.925
                  +7				              +70.91
                  +7				      +74.6533333333


CLASSGROUPID:
+3
NAME:
target
COMMENT:
Trigger Marker corresponding to target (CondBitPattern=0x10, CondBitMask=0x10, Flag0to1Only=1,MinStableLength=0,TransientSearchMask=0)
COLOR:
red
EDITABLE:
Yes
CLASSID:
+3
NUMBER OF SAMPLES:
+19
LIST OF SAMPLES:
TRIAL NUMBER		TIME FROM SYNC POINT (in seconds)
                  +0				      +34.4866666667
                  +1				      +15.3516666667
                  +1				      +38.2333333333
                  +1				      +42.0816666667
                  +2				             +26.735
                  +2				             +41.925
                  +2				      +49.5716666667
                  +2				      +68.7833333333
                  +4				                  +0
                  +4				              +42.14
                  +4				              +65.19
                  +4				              +72.58
                  +5				      +45.7483333333
                  +5				             +68.775
                  +6				      +11.4983333333
                  +6				      +53.5616666667
                  +7				      +22.9933333333
                  +7				             +26.845
                  +7				      +30.6733333333


CLASSGROUPID:
+3
NAME:
Rest
COMMENT:
Trigger Marker corresponding to Rest (CondBitPattern=0x4, CondBitMask=0x4, Flag0to1Only=1,MinStableLength=0,TransientSearchMask=0)
COLOR:
red
EDITABLE:
Yes
CLASSID:
+4
NUMBER OF SAMPLES:
+8
LIST OF SAMPLES:
TRIAL NUMBER		TIME FROM SYNC POINT (in seconds)
                  +0				      +77.7666666667
                  +1				      +78.4083333333
                  +2				              +78.39
                  +3				      +79.1416666667
                  +4				      +78.3416666667
                  +5				             +78.435
                  +6				             +78.465
                  +7				             +78.435


CLASSGROUPID:
+3
NAME:
Trial_Start
COMMENT:
Added by scanMarkers
COLOR:
green
EDITABLE:
Yes
CLASSID:
+5
NUMBER OF SAMPLES:
+8
LIST OF SAMPLES:
TRIAL NUMBER		TIME FROM SYNC POINT (in seconds)
                  +0				                  +0
                  +1				                  +0
                  +2				                  +0
                  +3				                  +0
                  +4				                  +0
                  +5				                  +0
                  +6				                  +0
                  +7				                  +0
