# Supplementary material for: Complexity Measures in Magnetoencephalography: Measuring "Disorder" in Schizophrenia
Source: PLoS One. 2015 Apr 17;10(4):e0120991. doi: 10.1371/journal.pone.0120991 (PMC4401778; doi:10.1371/journal.pone.0120991)
Supplement: S11 Con — (ZIP) [file pone.0120991.s012.zip › Con11/RelModMarkerFile.mrk]

PATH OF DATASET:
/data_local/brookes/Sian/DarrenData/Controls/38/butterflies/38_relmod_proc.ds


NUMBER OF MARKERS:
5


CLASSGROUPID:
3
NAME:
Relevant
COMMENT:
Trigger Marker corresponding to Relevant (CondBitPattern=0x1, CondBitMask=0x1, Flag0to1Only=1,MinStableLength=0,TransientSearchMask=0)
COLOR:
red
EDITABLE:
Yes
CLASSID:
1
NUMBER OF SAMPLES:
142
LIST OF SAMPLES:
TRIAL NUMBER		TIME FROM SYNC POINT (in seconds)
                  +0				                  +0
                  +0				      +3.87666666667
                  +0				      +7.46333333333
                  +0				      +11.1716666667
                  +0				      +15.0466666667
                  +0				      +18.8166666667
                  +0				      +22.6866666667
                  +0				      +26.4933333333
                  +0				      +30.4883333333
                  +0				              +38.25
                  +0				      +42.0416666667
                  +0				              +45.91
                  +0				              +49.75
                  +0				      +53.5666666667
                  +0				             +57.365
                  +0				              +61.21
                  +0				      +65.1516666667
                  +0				      +68.9566666667
                  +0				             +72.855
                  +1				                  +0
                  +1				      +3.85833333333
                  +1				               +7.58
                  +1				             +11.445
                  +1				      +19.2533333333
                  +1				      +23.1783333333
                  +1				               +30.8
                  +1				      +34.5283333333
                  +1				             +38.445
                  +1				             +46.105
                  +1				      +49.9516666667
                  +1				      +53.9466666667
                  +1				      +57.8216666667
                  +1				      +65.7416666667
                  +1				      +69.5366666667
                  +1				      +73.1933333333
                  +2				                  +0
                  +2				              +3.805
                  +2				              +7.635
                  +2				      +15.0483333333
                  +2				      +18.8083333333
                  +2				      +22.7766666667
                  +2				             +26.845
                  +2				      +30.7916666667
                  +2				              +34.56
                  +2				              +38.44
                  +2				      +42.3416666667
                  +2				      +46.2766666667
                  +2				      +50.1466666667
                  +2				      +54.1133333333
                  +2				      +58.0866666667
                  +2				      +61.8966666667
                  +2				             +65.845
                  +2				      +69.8016666667
                  +2				             +73.625
                  +3				                  +0
                  +3				      +3.68833333333
                  +3				      +7.55666666667
                  +3				             +11.465
                  +3				              +15.25
                  +3				             +19.225
                  +3				             +23.055
                  +3				      +26.8766666667
                  +3				             +30.915
                  +3				      +34.6866666667
                  +3				      +38.5633333333
                  +3				      +42.5116666667
                  +3				      +46.2766666667
                  +3				      +50.1416666667
                  +3				      +54.1066666667
                  +3				      +57.9233333333
                  +3				             +65.585
                  +3				      +69.4483333333
                  +3				      +73.2816666667
                  +4				                  +0
                  +4				               +4.24
                  +4				              +8.105
                  +4				      +12.0166666667
                  +4				             +15.885
                  +4				      +23.8316666667
                  +4				      +31.3616666667
                  +4				              +39.03
                  +4				      +46.7116666667
                  +4				      +50.4316666667
                  +4				      +54.3216666667
                  +4				                 +58
                  +4				             +61.985
                  +4				      +69.6416666667
                  +4				      +73.5166666667
                  +5				                  +0
                  +5				      +3.88166666667
                  +5				      +7.77166666667
                  +5				      +11.6683333333
                  +5				      +15.6183333333
                  +5				              +19.45
                  +5				             +23.365
                  +5				      +27.2266666667
                  +5				      +30.7866666667
                  +5				      +34.5466666667
                  +5				      +38.4266666667
                  +5				      +42.1766666667
                  +5				      +49.7233333333
                  +5				              +57.58
                  +5				      +61.5833333333
                  +5				      +65.4483333333
                  +5				             +69.145
                  +5				      +72.9633333333
                  +6				                  +0
                  +6				      +3.94833333333
                  +6				      +7.78333333333
                  +6				              +11.45
                  +6				      +15.3583333333
                  +6				      +19.2933333333
                  +6				              +23.31
                  +6				              +27.22
                  +6				      +31.0783333333
                  +6				      +34.9516666667
                  +6				      +38.9016666667
                  +6				              +42.68
                  +6				      +46.4166666667
                  +6				      +50.3083333333
                  +6				             +54.315
                  +6				      +58.0833333333
                  +6				      +65.7833333333
                  +6				      +69.4483333333
                  +6				      +73.3533333333
                  +7				                  +0
                  +7				               +3.87
                  +7				      +11.5933333333
                  +7				      +15.6133333333
                  +7				      +19.5216666667
                  +7				      +23.2466666667
                  +7				             +30.815
                  +7				      +34.5766666667
                  +7				      +38.4883333333
                  +7				             +42.475
                  +7				              +46.21
                  +7				             +53.995
                  +7				      +57.7633333333
                  +7				      +61.7166666667
                  +7				      +65.4316666667
                  +7				      +69.2333333333
                  +7				      +73.0816666667


CLASSGROUPID:
+3
NAME:
Irrelevant
COMMENT:
Trigger Marker corresponding to Irrelevant (CondBitPattern=0x2, CondBitMask=0x2, Flag0to1Only=1,MinStableLength=0,TransientSearchMask=0)
COLOR:
red
EDITABLE:
Yes
CLASSID:
+2
NUMBER OF SAMPLES:
+160
LIST OF SAMPLES:
TRIAL NUMBER		TIME FROM SYNC POINT (in seconds)
                  +0				      +1.98666666667
                  +0				      +5.66833333333
                  +0				      +9.37666666667
                  +0				      +13.1266666667
                  +0				      +17.0066666667
                  +0				      +20.8033333333
                  +0				      +24.7933333333
                  +0				             +28.535
                  +0				              +32.49
                  +0				             +36.315
                  +0				              +40.14
                  +0				             +43.925
                  +0				      +47.9666666667
                  +0				              +51.72
                  +0				      +55.4266666667
                  +0				      +59.2633333333
                  +0				      +63.0783333333
                  +0				             +67.135
                  +0				              +70.88
                  +0				      +74.7916666667
                  +1				      +1.90833333333
                  +1				      +5.73166666667
                  +1				              +9.465
                  +1				             +13.295
                  +1				      +17.1833333333
                  +1				             +21.265
                  +1				             +25.005
                  +1				      +28.8816666667
                  +1				      +32.5866666667
                  +1				              +36.42
                  +1				      +40.3683333333
                  +1				             +44.115
                  +1				      +47.9583333333
                  +1				      +51.8733333333
                  +1				      +55.8483333333
                  +1				              +59.76
                  +1				      +63.7766666667
                  +1				      +67.5816666667
                  +1				      +71.3433333333
                  +1				      +75.0366666667
                  +2				      +1.85166666667
                  +2				              +5.695
                  +2				              +9.375
                  +2				      +13.1683333333
                  +2				      +16.9616666667
                  +2				      +20.7966666667
                  +2				      +24.8383333333
                  +2				      +28.7983333333
                  +2				      +32.6216666667
                  +2				      +36.4566666667
                  +2				              +40.31
                  +2				      +44.3133333333
                  +2				             +48.205
                  +2				      +52.1416666667
                  +2				      +56.0633333333
                  +2				      +59.9166666667
                  +2				      +63.8133333333
                  +2				      +67.7666666667
                  +2				             +71.795
                  +2				              +75.44
                  +3				              +1.935
                  +3				      +5.62833333333
                  +3				      +9.47833333333
                  +3				             +13.435
                  +3				             +17.275
                  +3				      +21.1816666667
                  +3				      +25.0216666667
                  +3				      +28.9516666667
                  +3				      +32.8733333333
                  +3				      +36.5633333333
                  +3				              +40.62
                  +3				             +44.405
                  +3				      +48.1483333333
                  +3				              +52.14
                  +3				      +56.0083333333
                  +3				      +59.8133333333
                  +3				              +63.66
                  +3				      +67.5616666667
                  +3				             +71.355
                  +3				              +75.28
                  +4				      +2.14333333333
                  +4				      +6.22166666667
                  +4				      +10.0333333333
                  +4				      +13.9333333333
                  +4				             +17.875
                  +4				      +21.8733333333
                  +4				      +25.7366666667
                  +4				      +29.3966666667
                  +4				              +33.22
                  +4				              +37.06
                  +4				              +40.85
                  +4				      +44.7133333333
                  +4				              +48.48
                  +4				      +52.3083333333
                  +4				      +56.1216666667
                  +4				      +59.9166666667
                  +4				      +63.8566666667
                  +4				      +67.6266666667
                  +4				             +71.595
                  +4				              +75.33
                  +5				      +1.85666666667
                  +5				              +5.875
                  +5				      +9.80333333333
                  +5				             +13.755
                  +5				      +17.5266666667
                  +5				      +21.5466666667
                  +5				      +25.3533333333
                  +5				             +29.045
                  +5				             +32.655
                  +5				      +36.5133333333
                  +5				      +40.3416666667
                  +5				      +44.1766666667
                  +5				      +47.9383333333
                  +5				              +51.59
                  +5				      +55.5283333333
                  +5				      +59.6066666667
                  +5				      +63.5716666667
                  +5				      +67.3833333333
                  +5				              +71.09
                  +5				              +74.82
                  +6				              +1.905
                  +6				      +5.93833333333
                  +6				              +9.585
                  +6				              +13.39
                  +6				      +17.4233333333
                  +6				      +21.3516666667
                  +6				              +25.26
                  +6				      +29.2083333333
                  +6				              +32.98
                  +6				             +36.905
                  +6				      +40.8816666667
                  +6				      +44.5233333333
                  +6				      +48.4616666667
                  +6				             +52.325
                  +6				      +56.2616666667
                  +6				              +59.99
                  +6				             +63.825
                  +6				      +67.6816666667
                  +6				      +71.4183333333
                  +6				      +75.3116666667
                  +7				      +1.89666666667
                  +7				      +5.74166666667
                  +7				               +9.64
                  +7				      +13.5566666667
                  +7				      +17.4966666667
                  +7				              +21.36
                  +7				      +25.0216666667
                  +7				      +28.9133333333
                  +7				      +32.5883333333
                  +7				             +36.615
                  +7				      +40.4066666667
                  +7				             +44.195
                  +7				              +48.07
                  +7				             +52.125
                  +7				      +55.7666666667
                  +7				      +59.7633333333
                  +7				      +63.5933333333
                  +7				      +67.2783333333
                  +7				              +71.02
                  +7				      +74.9516666667


CLASSGROUPID:
+3
NAME:
target
COMMENT:
Trigger Marker corresponding to target (CondBitPattern=0x10, CondBitMask=0x10, Flag0to1Only=1,MinStableLength=0,TransientSearchMask=0)
COLOR:
red
EDITABLE:
Yes
CLASSID:
+3
NUMBER OF SAMPLES:
+18
LIST OF SAMPLES:
TRIAL NUMBER		TIME FROM SYNC POINT (in seconds)
                  +0				      +34.4416666667
                  +1				              +15.25
                  +1				      +26.9616666667
                  +1				              +42.28
                  +1				      +61.7216666667
                  +2				      +11.3433333333
                  +3				      +61.7266666667
                  +4				             +20.025
                  +4				      +27.6133333333
                  +4				              +35.07
                  +4				      +42.7233333333
                  +4				      +65.8116666667
                  +5				              +46.07
                  +5				      +53.5166666667
                  +6				      +61.7766666667
                  +7				      +7.65833333333
                  +7				      +27.0583333333
                  +7				      +50.0183333333


CLASSGROUPID:
+3
NAME:
Rest
COMMENT:
Trigger Marker corresponding to Rest (CondBitPattern=0x4, CondBitMask=0x4, Flag0to1Only=1,MinStableLength=0,TransientSearchMask=0)
COLOR:
red
EDITABLE:
Yes
CLASSID:
+4
NUMBER OF SAMPLES:
+8
LIST OF SAMPLES:
TRIAL NUMBER		TIME FROM SYNC POINT (in seconds)
                  +0				      +78.6883333333
                  +1				      +78.8633333333
                  +2				      +79.1966666667
                  +3				      +79.0266666667
                  +4				      +79.1233333333
                  +5				      +78.6583333333
                  +6				             +79.105
                  +7				      +78.8616666667


CLASSGROUPID:
+3
NAME:
Trial_Start
COMMENT:
Added by scanMarkers
COLOR:
green
EDITABLE:
Yes
CLASSID:
+5
NUMBER OF SAMPLES:
+8
LIST OF SAMPLES:
TRIAL NUMBER		TIME FROM SYNC POINT (in seconds)
                  +0				                  +0
                  +1				                  +0
                  +2				                  +0
                  +3				                  +0
                  +4				                  +0
                  +5				                  +0
                  +6				                  +0
                  +7				                  +0
