# Supplementary material for: Complexity Measures in Magnetoencephalography: Measuring "Disorder" in Schizophrenia
Source: PLoS One. 2015 Apr 17;10(4):e0120991. doi: 10.1371/journal.pone.0120991 (PMC4401778; doi:10.1371/journal.pone.0120991)
Supplement: S1 Pat — (ZIP) [file pone.0120991.s013.zip › Pat1/RelModMarkerFile.mrk]

PATH OF DATASET:
/data_local/brookes/Sian/DarrenData/Patients/03/butterflies/03_relmod_proc.ds


NUMBER OF MARKERS:
5


CLASSGROUPID:
3
NAME:
Relevant
COMMENT:
Trigger Marker corresponding to Relevant (CondBitPattern=0x1, CondBitMask=0x1, Flag0to1Only=1,MinStableLength=0,TransientSearchMask=0)
COLOR:
red
EDITABLE:
Yes
CLASSID:
1
NUMBER OF SAMPLES:
130
LIST OF SAMPLES:
TRIAL NUMBER		TIME FROM SYNC POINT (in seconds)
                  +0				                  +0
                  +0				               +3.91
                  +0				      +7.64666666667
                  +0				              +11.49
                  +0				      +15.4216666667
                  +0				             +19.115
                  +0				      +26.7383333333
                  +0				      +34.2433333333
                  +0				                 +38
                  +0				              +41.89
                  +0				             +45.855
                  +0				             +49.775
                  +0				             +53.725
                  +0				             +57.665
                  +0				      +61.6416666667
                  +0				             +69.365
                  +0				      +72.9666666667
                  +1				                  +0
                  +1				      +3.70333333333
                  +1				      +7.58666666667
                  +1				      +11.2766666667
                  +1				              +15.12
                  +1				             +19.035
                  +1				             +22.885
                  +1				             +30.375
                  +1				      +34.1166666667
                  +1				      +41.9316666667
                  +1				      +45.7283333333
                  +1				              +49.44
                  +1				      +61.2133333333
                  +1				      +65.1083333333
                  +1				              +72.57
                  +2				                  +0
                  +2				      +3.82833333333
                  +2				      +7.68333333333
                  +2				      +11.5466666667
                  +2				      +15.3183333333
                  +2				      +19.2233333333
                  +2				      +27.0066666667
                  +2				      +30.8416666667
                  +2				      +34.7783333333
                  +2				               +38.6
                  +2				              +42.54
                  +2				      +49.9083333333
                  +2				      +53.8116666667
                  +2				      +57.6966666667
                  +2				             +65.325
                  +2				      +72.8766666667
                  +3				                  +0
                  +3				      +3.91833333333
                  +3				      +7.67833333333
                  +3				             +11.565
                  +3				      +15.4783333333
                  +3				             +19.275
                  +3				      +27.0566666667
                  +3				             +30.695
                  +3				      +34.5233333333
                  +3				      +38.3666666667
                  +3				             +42.205
                  +3				              +53.73
                  +3				             +57.735
                  +3				             +61.575
                  +3				      +65.3666666667
                  +3				      +69.3016666667
                  +3				      +73.0966666667
                  +4				                  +0
                  +4				              +3.715
                  +4				              +7.625
                  +4				      +11.4183333333
                  +4				      +15.2366666667
                  +4				      +18.9166666667
                  +4				      +22.8533333333
                  +4				      +30.5133333333
                  +4				      +34.2883333333
                  +4				               +42.2
                  +4				      +45.8816666667
                  +4				              +49.81
                  +4				              +53.75
                  +4				      +57.5983333333
                  +4				              +61.21
                  +4				      +64.9683333333
                  +4				             +68.815
                  +5				                  +0
                  +5				               +3.74
                  +5				      +7.62333333333
                  +5				             +15.195
                  +5				               +19.1
                  +5				             +22.995
                  +5				             +26.795
                  +5				             +30.825
                  +5				             +34.515
                  +5				              +38.26
                  +5				      +41.9366666667
                  +5				      +45.7666666667
                  +5				              +49.76
                  +5				             +53.435
                  +5				      +57.2283333333
                  +5				      +64.9016666667
                  +5				      +72.7033333333
                  +6				      +3.75833333333
                  +6				      +11.4683333333
                  +6				      +15.1383333333
                  +6				             +19.025
                  +6				      +22.9616666667
                  +6				      +26.7116666667
                  +6				      +30.4566666667
                  +6				      +34.3016666667
                  +6				      +38.0066666667
                  +6				             +41.755
                  +6				              +49.62
                  +6				             +53.305
                  +6				      +61.0316666667
                  +6				      +65.1016666667
                  +6				      +68.9616666667
                  +6				             +72.625
                  +7				                  +0
                  +7				      +3.85333333333
                  +7				              +11.65
                  +7				      +15.3783333333
                  +7				      +19.3116666667
                  +7				      +23.1883333333
                  +7				      +27.0583333333
                  +7				             +30.985
                  +7				             +34.975
                  +7				      +38.9966666667
                  +7				      +42.7816666667
                  +7				      +50.4366666667
                  +7				      +54.1233333333
                  +7				      +61.5566666667
                  +7				              +69.33


CLASSGROUPID:
+3
NAME:
Irrelevant
COMMENT:
Trigger Marker corresponding to Irrelevant (CondBitPattern=0x2, CondBitMask=0x2, Flag0to1Only=1,MinStableLength=0,TransientSearchMask=0)
COLOR:
red
EDITABLE:
Yes
CLASSID:
+2
NUMBER OF SAMPLES:
+160
LIST OF SAMPLES:
TRIAL NUMBER		TIME FROM SYNC POINT (in seconds)
                  +0				      +1.98833333333
                  +0				               +5.81
                  +0				                +9.7
                  +0				      +13.4666666667
                  +0				              +17.34
                  +0				             +21.085
                  +0				             +24.915
                  +0				      +28.5516666667
                  +0				      +32.3833333333
                  +0				             +36.165
                  +0				      +39.9966666667
                  +0				      +43.8566666667
                  +0				              +47.82
                  +0				      +51.7466666667
                  +0				      +55.6666666667
                  +0				              +59.64
                  +0				      +63.6166666667
                  +0				      +67.5466666667
                  +0				             +71.175
                  +0				             +74.865
                  +1				                +1.9
                  +1				              +5.625
                  +1				      +9.35666666667
                  +1				      +13.1483333333
                  +1				      +16.9566666667
                  +1				      +20.8616666667
                  +1				      +24.7183333333
                  +1				      +28.4566666667
                  +1				              +32.29
                  +1				             +36.085
                  +1				      +40.0383333333
                  +1				      +43.7633333333
                  +1				              +47.52
                  +1				      +51.4333333333
                  +1				             +55.285
                  +1				      +59.1916666667
                  +1				      +63.0966666667
                  +1				              +66.87
                  +1				      +70.6133333333
                  +1				      +74.4133333333
                  +2				              +1.895
                  +2				      +5.76166666667
                  +2				              +9.515
                  +2				      +13.3366666667
                  +2				      +17.2083333333
                  +2				      +21.0816666667
                  +2				      +24.9266666667
                  +2				      +28.8983333333
                  +2				             +32.785
                  +2				               +36.7
                  +2				      +40.4983333333
                  +2				             +44.425
                  +2				      +48.0983333333
                  +2				      +51.8566666667
                  +2				      +55.6883333333
                  +2				      +59.4983333333
                  +2				      +63.3433333333
                  +2				      +67.2266666667
                  +2				      +70.8683333333
                  +2				      +74.8483333333
                  +3				      +1.93833333333
                  +3				              +5.845
                  +3				      +9.59666666667
                  +3				      +13.5333333333
                  +3				      +17.3866666667
                  +3				      +21.2766666667
                  +3				              +25.14
                  +3				      +28.9083333333
                  +3				      +32.6583333333
                  +3				             +36.385
                  +3				             +40.325
                  +3				             +44.135
                  +3				             +47.985
                  +3				             +51.845
                  +3				      +55.6966666667
                  +3				      +59.6866666667
                  +3				              +63.64
                  +3				      +67.2633333333
                  +3				              +71.27
                  +3				      +74.9233333333
                  +4				      +1.86333333333
                  +4				      +5.56666666667
                  +4				              +9.475
                  +4				             +13.275
                  +4				      +17.0183333333
                  +4				      +20.8466666667
                  +4				      +24.6733333333
                  +4				             +28.535
                  +4				      +32.3983333333
                  +4				      +36.2116666667
                  +4				              +40.14
                  +4				      +44.0216666667
                  +4				               +47.8
                  +4				      +51.7833333333
                  +4				      +55.6283333333
                  +4				             +59.335
                  +4				      +62.9933333333
                  +4				      +66.9033333333
                  +4				      +70.7933333333
                  +4				              +74.76
                  +5				      +1.88833333333
                  +5				      +5.65333333333
                  +5				      +9.52333333333
                  +5				              +13.34
                  +5				      +17.1116666667
                  +5				      +20.9916666667
                  +5				      +24.8783333333
                  +5				      +28.8783333333
                  +5				      +32.6916666667
                  +5				      +36.3966666667
                  +5				      +40.0533333333
                  +5				      +43.8183333333
                  +5				      +47.7116666667
                  +5				      +51.5433333333
                  +5				      +55.3816666667
                  +5				      +59.2016666667
                  +5				      +63.0116666667
                  +5				              +66.89
                  +5				      +70.7966666667
                  +5				      +74.6583333333
                  +6				      +1.86666666667
                  +6				      +5.81333333333
                  +6				      +9.54666666667
                  +6				      +13.3533333333
                  +6				             +17.055
                  +6				      +21.0416666667
                  +6				      +24.8933333333
                  +6				      +28.6316666667
                  +6				      +32.3216666667
                  +6				      +36.1966666667
                  +6				               +39.9
                  +6				              +43.75
                  +6				      +47.6883333333
                  +6				      +51.5316666667
                  +6				      +55.2083333333
                  +6				             +59.105
                  +6				              +63.11
                  +6				      +67.1666666667
                  +6				      +70.7666666667
                  +6				              +74.52
                  +7				               +1.89
                  +7				      +5.82833333333
                  +7				      +9.74166666667
                  +7				             +13.415
                  +7				             +17.295
                  +7				      +21.2433333333
                  +7				             +25.025
                  +7				              +29.04
                  +7				      +32.8933333333
                  +7				      +36.9383333333
                  +7				      +40.8816666667
                  +7				      +44.6683333333
                  +7				              +48.52
                  +7				      +52.1933333333
                  +7				      +55.9766666667
                  +7				      +59.6566666667
                  +7				      +63.4483333333
                  +7				      +67.4066666667
                  +7				             +71.215
                  +7				      +75.0116666667


CLASSGROUPID:
+3
NAME:
target
COMMENT:
Trigger Marker corresponding to target (CondBitPattern=0x10, CondBitMask=0x10, Flag0to1Only=1,MinStableLength=0,TransientSearchMask=0)
COLOR:
red
EDITABLE:
Yes
CLASSID:
+3
NUMBER OF SAMPLES:
+30
LIST OF SAMPLES:
TRIAL NUMBER		TIME FROM SYNC POINT (in seconds)
                  +0				      +22.9666666667
                  +0				      +30.4116666667
                  +0				      +65.4933333333
                  +1				      +26.6183333333
                  +1				      +38.0666666667
                  +1				      +53.4016666667
                  +1				      +57.1883333333
                  +1				      +68.7333333333
                  +2				      +23.0916666667
                  +2				      +46.2466666667
                  +2				              +61.47
                  +2				      +69.0516666667
                  +3				      +23.1883333333
                  +3				      +46.0716666667
                  +3				              +49.95
                  +4				      +26.5966666667
                  +4				      +38.2583333333
                  +4				               +72.8
                  +5				             +11.415
                  +5				      +61.1366666667
                  +5				      +68.7566666667
                  +6				                  +0
                  +6				      +7.64833333333
                  +6				              +45.63
                  +6				             +57.115
                  +7				      +7.85833333333
                  +7				              +46.68
                  +7				      +57.7883333333
                  +7				      +65.4633333333
                  +7				      +73.1966666667


CLASSGROUPID:
+3
NAME:
Rest
COMMENT:
Trigger Marker corresponding to Rest (CondBitPattern=0x4, CondBitMask=0x4, Flag0to1Only=1,MinStableLength=0,TransientSearchMask=0)
COLOR:
red
EDITABLE:
Yes
CLASSID:
+4
NUMBER OF SAMPLES:
+8
LIST OF SAMPLES:
TRIAL NUMBER		TIME FROM SYNC POINT (in seconds)
                  +0				              +78.68
                  +1				             +78.205
                  +2				               +78.6
                  +3				             +78.705
                  +4				      +78.4666666667
                  +5				             +78.345
                  +6				      +78.2833333333
                  +7				      +78.8583333333


CLASSGROUPID:
+3
NAME:
Trial_Start
COMMENT:
Added by scanMarkers
COLOR:
green
EDITABLE:
Yes
CLASSID:
+5
NUMBER OF SAMPLES:
+8
LIST OF SAMPLES:
TRIAL NUMBER		TIME FROM SYNC POINT (in seconds)
                  +0				                  +0
                  +1				                  +0
                  +2				                  +0
                  +3				                  +0
                  +4				                  +0
                  +5				                  +0
                  +6				                  +0
                  +7				                  +0
