# Supplementary material for: Complexity Measures in Magnetoencephalography: Measuring "Disorder" in Schizophrenia
Source: PLoS One. 2015 Apr 17;10(4):e0120991. doi: 10.1371/journal.pone.0120991 (PMC4401778; doi:10.1371/journal.pone.0120991)
Supplement: S2 Pat — (ZIP) [file pone.0120991.s014.zip › Pat2/RelModMarkerFile.mrk]

PATH OF DATASET:
/data_local/brookes/Sian/DarrenData/Patients/10/butterflies/10_relmod_proc.ds


NUMBER OF MARKERS:
5


CLASSGROUPID:
3
NAME:
Relevant
COMMENT:
Trigger Marker corresponding to Relevant (CondBitPattern=0x1, CondBitMask=0x1, Flag0to1Only=1,MinStableLength=0,TransientSearchMask=0)
COLOR:
red
EDITABLE:
Yes
CLASSID:
1
NUMBER OF SAMPLES:
142
LIST OF SAMPLES:
TRIAL NUMBER		TIME FROM SYNC POINT (in seconds)
                  +0				                  +0
                  +0				      +3.89166666667
                  +0				      +7.60333333333
                  +0				      +11.3833333333
                  +0				             +15.215
                  +0				              +18.88
                  +0				      +22.7216666667
                  +0				      +26.4466666667
                  +0				              +34.27
                  +0				              +38.12
                  +0				      +41.8916666667
                  +0				              +45.64
                  +0				              +49.66
                  +0				      +53.5916666667
                  +0				      +57.5483333333
                  +0				      +65.2033333333
                  +0				      +68.9633333333
                  +0				             +72.795
                  +1				                  +0
                  +1				      +4.17166666667
                  +1				      +11.8016666667
                  +1				      +15.6766666667
                  +1				      +27.4866666667
                  +1				      +31.4183333333
                  +1				             +35.295
                  +1				      +39.3516666667
                  +1				      +43.2483333333
                  +1				      +47.5033333333
                  +1				      +51.6266666667
                  +1				             +55.565
                  +1				              +59.33
                  +1				      +63.1033333333
                  +1				             +74.865
                  +2				                  +0
                  +2				      +3.89666666667
                  +2				      +7.67666666667
                  +2				             +11.595
                  +2				      +15.4366666667
                  +2				              +19.21
                  +2				      +23.1233333333
                  +2				      +27.0533333333
                  +2				      +31.1266666667
                  +2				      +34.9483333333
                  +2				      +38.8733333333
                  +2				              +42.82
                  +2				      +46.6883333333
                  +2				      +50.5466666667
                  +2				              +54.34
                  +2				             +58.205
                  +2				             +62.175
                  +2				      +66.1633333333
                  +2				      +69.9416666667
                  +2				      +74.1333333333
                  +3				                  +0
                  +3				              +3.955
                  +3				              +7.785
                  +3				      +11.6016666667
                  +3				              +15.44
                  +3				      +19.0633333333
                  +3				              +22.98
                  +3				               +26.9
                  +3				      +30.7516666667
                  +3				      +34.6516666667
                  +3				      +38.4933333333
                  +3				      +42.2933333333
                  +3				      +46.3333333333
                  +3				      +50.0883333333
                  +3				      +53.9816666667
                  +3				             +57.755
                  +3				              +65.58
                  +3				              +69.55
                  +3				      +73.4766666667
                  +4				                  +0
                  +4				      +3.72833333333
                  +4				               +7.88
                  +4				      +11.7016666667
                  +4				      +15.4583333333
                  +4				             +19.355
                  +4				      +23.2366666667
                  +4				      +27.1683333333
                  +4				      +31.0333333333
                  +4				      +34.8916666667
                  +4				             +38.795
                  +4				              +42.56
                  +4				      +46.2616666667
                  +4				      +50.2866666667
                  +4				      +54.1483333333
                  +4				      +61.9533333333
                  +4				      +65.9566666667
                  +4				      +69.9783333333
                  +4				              +74.04
                  +5				                  +0
                  +5				      +3.95666666667
                  +5				      +7.91166666667
                  +5				      +11.8533333333
                  +5				      +15.7033333333
                  +5				      +19.5466666667
                  +5				              +23.46
                  +5				             +27.155
                  +5				      +30.9616666667
                  +5				      +34.9066666667
                  +5				             +38.725
                  +5				             +42.685
                  +5				      +50.2883333333
                  +5				      +54.2683333333
                  +5				             +58.275
                  +5				      +62.1783333333
                  +5				      +65.9316666667
                  +5				      +69.6966666667
                  +5				      +73.5966666667
                  +6				                  +0
                  +6				      +3.82666666667
                  +6				      +7.87666666667
                  +6				      +15.2983333333
                  +6				      +19.1733333333
                  +6				      +22.9683333333
                  +6				      +26.8466666667
                  +6				      +30.8566666667
                  +6				      +34.7916666667
                  +6				      +38.7483333333
                  +6				             +42.605
                  +6				      +46.5166666667
                  +6				      +50.3883333333
                  +6				      +54.2983333333
                  +6				      +58.0583333333
                  +6				      +65.8833333333
                  +6				      +69.8166666667
                  +7				                  +0
                  +7				              +3.925
                  +7				      +8.17833333333
                  +7				      +12.0233333333
                  +7				      +15.8783333333
                  +7				      +19.7866666667
                  +7				      +23.6833333333
                  +7				      +27.8783333333
                  +7				      +31.7466666667
                  +7				             +35.505
                  +7				              +43.27
                  +7				      +47.0983333333
                  +7				      +58.3616666667
                  +7				              +66.23
                  +7				      +70.0233333333


CLASSGROUPID:
+3
NAME:
Irrelevant
COMMENT:
Trigger Marker corresponding to Irrelevant (CondBitPattern=0x2, CondBitMask=0x2, Flag0to1Only=1,MinStableLength=0,TransientSearchMask=0)
COLOR:
red
EDITABLE:
Yes
CLASSID:
+2
NUMBER OF SAMPLES:
+160
LIST OF SAMPLES:
TRIAL NUMBER		TIME FROM SYNC POINT (in seconds)
                  +0				      +2.00333333333
                  +0				      +5.86666666667
                  +0				      +9.53333333333
                  +0				      +13.4416666667
                  +0				             +17.085
                  +0				      +20.8016666667
                  +0				      +24.6383333333
                  +0				      +28.5366666667
                  +0				               +32.5
                  +0				      +36.2433333333
                  +0				             +40.105
                  +0				      +43.7716666667
                  +0				      +47.6783333333
                  +0				      +51.6333333333
                  +0				      +55.6766666667
                  +0				      +59.4516666667
                  +0				      +63.3066666667
                  +0				      +67.1266666667
                  +0				      +70.9383333333
                  +0				      +74.8516666667
                  +1				      +2.27166666667
                  +1				              +6.035
                  +1				      +9.75833333333
                  +1				      +13.6566666667
                  +1				      +17.6616666667
                  +1				             +21.625
                  +1				              +25.52
                  +1				             +29.445
                  +1				      +33.2833333333
                  +1				      +37.3483333333
                  +1				      +41.3266666667
                  +1				              +45.25
                  +1				      +49.6633333333
                  +1				      +53.5966666667
                  +1				              +57.39
                  +1				      +61.1583333333
                  +1				      +64.9616666667
                  +1				      +68.9266666667
                  +1				      +72.9116666667
                  +1				      +76.6816666667
                  +2				      +1.87166666667
                  +2				      +5.81166666667
                  +2				      +9.61666666667
                  +2				      +13.3766666667
                  +2				      +17.2266666667
                  +2				              +21.13
                  +2				             +25.145
                  +2				      +29.0233333333
                  +2				      +33.0733333333
                  +2				      +36.8983333333
                  +2				      +40.8083333333
                  +2				      +44.6616666667
                  +2				      +48.6266666667
                  +2				             +52.465
                  +2				             +56.255
                  +2				      +60.1716666667
                  +2				      +64.1616666667
                  +2				      +68.0083333333
                  +2				             +72.205
                  +2				      +76.0083333333
                  +3				      +1.98166666667
                  +3				      +5.83166666667
                  +3				      +9.74666666667
                  +3				      +13.5933333333
                  +3				      +17.2366666667
                  +3				      +20.9733333333
                  +3				              +24.96
                  +3				      +28.8516666667
                  +3				      +32.6316666667
                  +3				              +36.53
                  +3				      +40.4783333333
                  +3				      +44.3633333333
                  +3				      +48.2483333333
                  +3				              +52.12
                  +3				      +55.9833333333
                  +3				               +59.7
                  +3				      +63.6333333333
                  +3				      +67.4666666667
                  +3				      +71.5683333333
                  +3				               +75.5
                  +4				               +1.81
                  +4				      +5.97666666667
                  +4				      +9.77333333333
                  +4				      +13.4933333333
                  +4				      +17.3516666667
                  +4				      +21.1616666667
                  +4				      +25.1233333333
                  +4				      +29.0883333333
                  +4				      +32.9166666667
                  +4				      +36.7733333333
                  +4				      +40.6183333333
                  +4				              +44.42
                  +4				              +48.26
                  +4				              +52.21
                  +4				      +56.0416666667
                  +4				      +59.9466666667
                  +4				      +63.8783333333
                  +4				             +67.965
                  +4				      +72.1416666667
                  +4				      +76.0316666667
                  +5				      +2.00833333333
                  +5				      +5.93833333333
                  +5				               +9.94
                  +5				      +13.8183333333
                  +5				      +17.5666666667
                  +5				      +21.4766666667
                  +5				      +25.3866666667
                  +5				      +29.1766666667
                  +5				             +33.005
                  +5				      +36.7766666667
                  +5				      +40.6916666667
                  +5				      +44.5933333333
                  +5				              +48.34
                  +5				      +52.3016666667
                  +5				      +56.3383333333
                  +5				      +60.2483333333
                  +5				      +64.1616666667
                  +5				      +67.8883333333
                  +5				      +71.7116666667
                  +5				      +75.5516666667
                  +6				      +1.95666666667
                  +6				      +5.86833333333
                  +6				      +9.70333333333
                  +6				      +13.4783333333
                  +6				      +17.2666666667
                  +6				             +21.045
                  +6				      +24.9816666667
                  +6				      +28.8883333333
                  +6				      +32.7633333333
                  +6				      +36.8416666667
                  +6				      +40.7116666667
                  +6				             +44.545
                  +6				      +48.4866666667
                  +6				             +52.375
                  +6				              +56.19
                  +6				             +60.055
                  +6				      +64.0383333333
                  +6				              +67.94
                  +6				             +71.685
                  +6				              +75.91
                  +7				      +1.89833333333
                  +7				      +6.19333333333
                  +7				              +10.18
                  +7				             +13.935
                  +7				      +17.8033333333
                  +7				      +21.6166666667
                  +7				               +25.7
                  +7				             +29.765
                  +7				              +33.58
                  +7				      +37.4566666667
                  +7				      +41.3466666667
                  +7				      +45.1133333333
                  +7				              +48.91
                  +7				      +52.7033333333
                  +7				              +56.38
                  +7				             +60.245
                  +7				      +64.1816666667
                  +7				               +68.1
                  +7				             +71.855
                  +7				      +75.4916666667


CLASSGROUPID:
+3
NAME:
target
COMMENT:
Trigger Marker corresponding to target (CondBitPattern=0x10, CondBitMask=0x10, Flag0to1Only=1,MinStableLength=0,TransientSearchMask=0)
COLOR:
red
EDITABLE:
Yes
CLASSID:
+3
NUMBER OF SAMPLES:
+18
LIST OF SAMPLES:
TRIAL NUMBER		TIME FROM SYNC POINT (in seconds)
                  +0				      +30.4983333333
                  +0				      +61.3183333333
                  +1				               +7.94
                  +1				             +19.715
                  +1				      +23.5533333333
                  +1				      +67.0866666667
                  +1				      +71.0116666667
                  +3				      +61.6816666667
                  +4				              +57.95
                  +5				      +46.4183333333
                  +6				             +11.545
                  +6				      +62.0566666667
                  +6				      +73.5833333333
                  +7				             +39.555
                  +7				      +50.7716666667
                  +7				             +54.685
                  +7				      +62.2816666667
                  +7				             +73.705


CLASSGROUPID:
+3
NAME:
Rest
COMMENT:
Trigger Marker corresponding to Rest (CondBitPattern=0x4, CondBitMask=0x4, Flag0to1Only=1,MinStableLength=0,TransientSearchMask=0)
COLOR:
red
EDITABLE:
Yes
CLASSID:
+4
NUMBER OF SAMPLES:
+8
LIST OF SAMPLES:
TRIAL NUMBER		TIME FROM SYNC POINT (in seconds)
                  +0				      +78.6683333333
                  +1				      +80.4916666667
                  +2				              +79.86
                  +3				              +79.28
                  +4				      +79.8483333333
                  +5				              +79.32
                  +6				      +79.6416666667
                  +7				      +79.3616666667


CLASSGROUPID:
+3
NAME:
Trial_Start
COMMENT:
Added by scanMarkers
COLOR:
green
EDITABLE:
Yes
CLASSID:
+5
NUMBER OF SAMPLES:
+8
LIST OF SAMPLES:
TRIAL NUMBER		TIME FROM SYNC POINT (in seconds)
                  +0				                  +0
                  +1				                  +0
                  +2				                  +0
                  +3				                  +0
                  +4				                  +0
                  +5				                  +0
                  +6				                  +0
                  +7				                  +0
