# Supplementary material for: Complexity Measures in Magnetoencephalography: Measuring "Disorder" in Schizophrenia
Source: PLoS One. 2015 Apr 17;10(4):e0120991. doi: 10.1371/journal.pone.0120991 (PMC4401778; doi:10.1371/journal.pone.0120991)
Supplement: S3 Pat — (ZIP) [file pone.0120991.s015.zip › Pat3/RelModMarkerFile.mrk]

PATH OF DATASET:
/data_local/brookes/Sian/DarrenData/Patients/11/butterflies/11_relmod_proc.ds


NUMBER OF MARKERS:
5


CLASSGROUPID:
3
NAME:
Relevant
COMMENT:
Trigger Marker corresponding to Relevant (CondBitPattern=0x1, CondBitMask=0x1, Flag0to1Only=1,MinStableLength=0,TransientSearchMask=0)
COLOR:
red
EDITABLE:
Yes
CLASSID:
1
NUMBER OF SAMPLES:
138
LIST OF SAMPLES:
TRIAL NUMBER		TIME FROM SYNC POINT (in seconds)
                  +0				                  +0
                  +0				      +3.80333333333
                  +0				               +7.73
                  +0				      +11.6416666667
                  +0				      +15.4533333333
                  +0				             +19.435
                  +0				      +27.1433333333
                  +0				              +31.02
                  +0				      +34.7166666667
                  +0				      +49.9666666667
                  +0				      +53.7633333333
                  +0				      +57.4983333333
                  +0				             +61.255
                  +0				              +65.07
                  +0				              +68.92
                  +0				              +72.72
                  +1				                  +0
                  +1				              +7.515
                  +1				             +11.455
                  +1				             +15.345
                  +1				             +19.245
                  +1				             +22.925
                  +1				      +26.9366666667
                  +1				              +30.73
                  +1				              +34.68
                  +1				             +38.465
                  +1				      +42.2133333333
                  +1				              +46.11
                  +1				      +50.0716666667
                  +1				      +53.9283333333
                  +1				      +57.6933333333
                  +1				      +61.4016666667
                  +1				      +65.2516666667
                  +2				              +3.745
                  +2				      +7.54166666667
                  +2				      +11.4666666667
                  +2				              +15.31
                  +2				      +19.1466666667
                  +2				              +22.89
                  +2				             +30.465
                  +2				      +34.2366666667
                  +2				              +38.22
                  +2				      +42.1166666667
                  +2				      +45.8783333333
                  +2				      +49.7166666667
                  +2				      +53.5683333333
                  +2				      +57.5016666667
                  +2				      +61.2183333333
                  +2				      +65.2883333333
                  +2				      +69.0866666667
                  +2				      +72.9566666667
                  +3				                  +0
                  +3				              +7.675
                  +3				              +11.66
                  +3				      +15.5333333333
                  +3				      +19.3016666667
                  +3				      +23.1033333333
                  +3				      +27.0516666667
                  +3				      +38.4416666667
                  +3				      +42.3216666667
                  +3				      +46.1566666667
                  +3				              +50.15
                  +3				              +54.08
                  +3				      +57.8766666667
                  +3				      +61.6433333333
                  +3				      +65.4483333333
                  +3				             +69.225
                  +3				      +73.0633333333
                  +4				               +3.92
                  +4				      +7.85833333333
                  +4				      +11.5183333333
                  +4				      +15.2633333333
                  +4				      +19.1266666667
                  +4				      +23.1116666667
                  +4				      +26.8216666667
                  +4				             +34.365
                  +4				      +42.0666666667
                  +4				      +45.8683333333
                  +4				      +49.7616666667
                  +4				              +53.69
                  +4				             +57.515
                  +4				              +61.33
                  +4				      +65.1183333333
                  +4				             +69.025
                  +4				      +72.8966666667
                  +5				                  +0
                  +5				              +3.815
                  +5				              +7.645
                  +5				      +11.4683333333
                  +5				      +15.1516666667
                  +5				              +18.96
                  +5				      +22.8733333333
                  +5				      +26.8316666667
                  +5				      +30.6033333333
                  +5				             +38.225
                  +5				      +45.9333333333
                  +5				      +53.5333333333
                  +5				              +57.38
                  +5				      +61.1783333333
                  +5				      +65.0416666667
                  +5				             +68.805
                  +5				              +72.65
                  +6				                  +0
                  +6				      +3.70333333333
                  +6				      +7.42666666667
                  +6				      +11.1733333333
                  +6				      +14.9466666667
                  +6				      +18.8816666667
                  +6				              +22.74
                  +6				      +26.5766666667
                  +6				      +30.4433333333
                  +6				             +38.315
                  +6				      +42.0983333333
                  +6				      +45.9066666667
                  +6				      +49.6716666667
                  +6				      +53.4433333333
                  +6				      +57.2066666667
                  +6				              +60.97
                  +6				      +64.9566666667
                  +6				      +68.8633333333
                  +6				              +72.59
                  +7				                  +0
                  +7				      +3.86166666667
                  +7				      +11.6383333333
                  +7				      +15.4833333333
                  +7				      +19.3433333333
                  +7				      +23.1716666667
                  +7				      +26.8616666667
                  +7				      +34.4183333333
                  +7				               +38.1
                  +7				      +41.9866666667
                  +7				      +45.7666666667
                  +7				      +49.5866666667
                  +7				      +57.4383333333
                  +7				              +61.29
                  +7				              +65.05
                  +7				      +68.9133333333
                  +7				      +72.7366666667


CLASSGROUPID:
+3
NAME:
Irrelevant
COMMENT:
Trigger Marker corresponding to Irrelevant (CondBitPattern=0x2, CondBitMask=0x2, Flag0to1Only=1,MinStableLength=0,TransientSearchMask=0)
COLOR:
red
EDITABLE:
Yes
CLASSID:
+2
NUMBER OF SAMPLES:
+160
LIST OF SAMPLES:
TRIAL NUMBER		TIME FROM SYNC POINT (in seconds)
                  +0				      +1.87333333333
                  +0				                +5.8
                  +0				      +9.67333333333
                  +0				              +13.52
                  +0				      +17.5266666667
                  +0				              +21.34
                  +0				      +25.2016666667
                  +0				             +29.105
                  +0				      +32.8833333333
                  +0				      +36.7683333333
                  +0				      +40.6583333333
                  +0				             +44.455
                  +0				              +48.04
                  +0				             +51.845
                  +0				              +55.72
                  +0				      +59.3633333333
                  +0				             +63.185
                  +0				             +66.935
                  +0				      +70.8083333333
                  +0				      +74.6266666667
                  +1				      +1.80166666667
                  +1				      +5.58166666667
                  +1				               +9.45
                  +1				             +13.345
                  +1				      +17.1933333333
                  +1				      +21.0116666667
                  +1				              +24.91
                  +1				              +28.82
                  +1				             +32.635
                  +1				      +36.4833333333
                  +1				              +40.27
                  +1				              +44.06
                  +1				               +48.1
                  +1				              +51.96
                  +1				             +55.785
                  +1				      +59.4516666667
                  +1				              +63.28
                  +1				              +67.16
                  +1				      +70.9533333333
                  +1				      +74.7566666667
                  +2				              +1.795
                  +2				      +5.60166666667
                  +2				      +9.44166666667
                  +2				      +13.4033333333
                  +2				             +17.205
                  +2				             +21.035
                  +2				              +24.72
                  +2				              +28.63
                  +2				      +32.3633333333
                  +2				      +36.1616666667
                  +2				             +40.125
                  +2				      +43.9683333333
                  +2				      +47.7816666667
                  +2				      +51.5833333333
                  +2				      +55.4333333333
                  +2				      +59.3416666667
                  +2				      +63.2116666667
                  +2				      +67.0733333333
                  +2				      +71.0666666667
                  +2				      +74.8766666667
                  +3				               +1.88
                  +3				      +5.71166666667
                  +3				               +9.72
                  +3				             +13.655
                  +3				              +17.48
                  +3				      +21.2183333333
                  +3				      +25.1383333333
                  +3				      +28.9183333333
                  +3				      +32.7583333333
                  +3				      +36.6066666667
                  +3				             +40.445
                  +3				      +44.3883333333
                  +3				      +48.2066666667
                  +3				             +52.115
                  +3				      +56.0116666667
                  +3				      +59.7683333333
                  +3				      +63.5833333333
                  +3				      +67.3466666667
                  +3				      +71.1683333333
                  +3				      +75.0133333333
                  +4				      +1.90166666667
                  +4				               +5.85
                  +4				               +9.59
                  +4				             +13.345
                  +4				      +17.1783333333
                  +4				      +21.0216666667
                  +4				      +24.9283333333
                  +4				      +28.8083333333
                  +4				      +32.5533333333
                  +4				      +36.3366666667
                  +4				      +40.0733333333
                  +4				      +43.9633333333
                  +4				              +47.74
                  +4				      +51.6916666667
                  +4				             +55.535
                  +4				      +59.3733333333
                  +4				             +63.125
                  +4				                 +67
                  +4				      +70.9283333333
                  +4				      +74.8383333333
                  +5				      +1.91166666667
                  +5				      +5.80166666667
                  +5				      +9.59666666667
                  +5				              +13.38
                  +5				             +17.145
                  +5				      +20.9666666667
                  +5				             +24.825
                  +5				      +28.7483333333
                  +5				      +32.5583333333
                  +5				      +36.3616666667
                  +5				      +40.2283333333
                  +5				              +44.09
                  +5				      +47.8816666667
                  +5				              +51.64
                  +5				      +55.4983333333
                  +5				             +59.255
                  +5				      +63.0533333333
                  +5				      +66.9916666667
                  +5				      +70.7266666667
                  +5				      +74.5716666667
                  +6				              +1.885
                  +6				      +5.57333333333
                  +6				      +9.37166666667
                  +6				              +13.06
                  +6				              +16.95
                  +6				      +20.8383333333
                  +6				      +24.6316666667
                  +6				      +28.5516666667
                  +6				      +32.4666666667
                  +6				      +36.4166666667
                  +6				      +40.2966666667
                  +6				              +44.04
                  +6				             +47.835
                  +6				      +51.5716666667
                  +6				      +55.3083333333
                  +6				      +59.0733333333
                  +6				              +62.98
                  +6				      +66.9533333333
                  +6				      +70.7083333333
                  +6				      +74.4133333333
                  +7				               +1.93
                  +7				      +5.79333333333
                  +7				      +9.65333333333
                  +7				      +13.5016666667
                  +7				      +17.4483333333
                  +7				             +21.155
                  +7				      +24.9583333333
                  +7				      +28.7183333333
                  +7				             +32.425
                  +7				             +36.215
                  +7				      +40.0466666667
                  +7				      +43.7883333333
                  +7				      +47.7116666667
                  +7				      +51.5183333333
                  +7				      +55.4716666667
                  +7				      +59.2483333333
                  +7				      +63.1766666667
                  +7				                 +67
                  +7				      +70.8083333333
                  +7				              +74.74


CLASSGROUPID:
+3
NAME:
target
COMMENT:
Trigger Marker corresponding to target (CondBitPattern=0x10, CondBitMask=0x10, Flag0to1Only=1,MinStableLength=0,TransientSearchMask=0)
COLOR:
red
EDITABLE:
Yes
CLASSID:
+3
NUMBER OF SAMPLES:
+22
LIST OF SAMPLES:
TRIAL NUMBER		TIME FROM SYNC POINT (in seconds)
                  +0				      +23.2266666667
                  +0				             +38.645
                  +0				      +42.5183333333
                  +0				              +46.17
                  +1				      +3.67833333333
                  +1				             +69.025
                  +1				             +72.865
                  +2				                  +0
                  +2				      +26.7583333333
                  +3				      +3.78833333333
                  +3				              +30.82
                  +3				      +34.6716666667
                  +4				                  +0
                  +4				             +30.735
                  +4				      +38.2316666667
                  +5				      +34.4633333333
                  +5				             +42.135
                  +5				      +49.7233333333
                  +6				      +34.4166666667
                  +7				              +7.735
                  +7				      +30.5866666667
                  +7				             +53.525


CLASSGROUPID:
+3
NAME:
Rest
COMMENT:
Trigger Marker corresponding to Rest (CondBitPattern=0x4, CondBitMask=0x4, Flag0to1Only=1,MinStableLength=0,TransientSearchMask=0)
COLOR:
red
EDITABLE:
Yes
CLASSID:
+4
NUMBER OF SAMPLES:
+8
LIST OF SAMPLES:
TRIAL NUMBER		TIME FROM SYNC POINT (in seconds)
                  +0				      +78.4183333333
                  +1				              +78.44
                  +2				      +78.5833333333
                  +3				              +78.75
                  +4				      +78.6616666667
                  +5				      +78.4116666667
                  +6				      +78.1583333333
                  +7				      +78.4183333333


CLASSGROUPID:
+3
NAME:
Trial_Start
COMMENT:
Added by scanMarkers
COLOR:
green
EDITABLE:
Yes
CLASSID:
+5
NUMBER OF SAMPLES:
+8
LIST OF SAMPLES:
TRIAL NUMBER		TIME FROM SYNC POINT (in seconds)
                  +0				                  +0
                  +1				                  +0
                  +2				                  +0
                  +3				                  +0
                  +4				                  +0
                  +5				                  +0
                  +6				                  +0
                  +7				                  +0
