# Supplementary material for: Complexity Measures in Magnetoencephalography: Measuring "Disorder" in Schizophrenia
Source: PLoS One. 2015 Apr 17;10(4):e0120991. doi: 10.1371/journal.pone.0120991 (PMC4401778; doi:10.1371/journal.pone.0120991)
Supplement: S4 Pat — (ZIP) [file pone.0120991.s016.zip › Pat4/RelModMarkerFile.mrk]

PATH OF DATASET:
/data_local/brookes/Sian/DarrenData/Patients/12/butterflies/12_relmod_proc.ds


NUMBER OF MARKERS:
5


CLASSGROUPID:
3
NAME:
Relevant
COMMENT:
Trigger Marker corresponding to Relevant (CondBitPattern=0x1, CondBitMask=0x1, Flag0to1Only=1,MinStableLength=0,TransientSearchMask=0)
COLOR:
red
EDITABLE:
Yes
CLASSID:
1
NUMBER OF SAMPLES:
135
LIST OF SAMPLES:
TRIAL NUMBER		TIME FROM SYNC POINT (in seconds)
                  +0				                  +0
                  +0				      +3.72166666667
                  +0				      +7.40833333333
                  +0				      +11.0383333333
                  +0				      +14.6866666667
                  +0				      +18.5516666667
                  +0				             +22.445
                  +0				      +26.1516666667
                  +0				      +29.9833333333
                  +0				      +33.7466666667
                  +0				      +37.4833333333
                  +0				              +44.88
                  +0				      +52.5283333333
                  +0				             +56.155
                  +0				             +70.955
                  +1				                  +0
                  +1				              +3.855
                  +1				      +7.59666666667
                  +1				              +11.45
                  +1				             +15.245
                  +1				      +22.7433333333
                  +1				             +26.585
                  +1				      +30.4116666667
                  +1				      +34.2816666667
                  +1				      +38.2016666667
                  +1				             +42.035
                  +1				      +49.4383333333
                  +1				      +56.8266666667
                  +1				      +60.5383333333
                  +1				      +64.3866666667
                  +1				      +68.0816666667
                  +2				              +3.815
                  +2				               +7.52
                  +2				      +11.1283333333
                  +2				             +14.905
                  +2				             +18.515
                  +2				      +22.4066666667
                  +2				             +29.885
                  +2				             +33.605
                  +2				      +37.3383333333
                  +2				             +41.085
                  +2				      +44.9383333333
                  +2				      +48.7633333333
                  +2				      +52.5266666667
                  +2				      +56.1883333333
                  +2				      +59.9566666667
                  +2				      +63.6883333333
                  +2				      +67.5183333333
                  +3				                  +0
                  +3				      +3.78666666667
                  +3				              +7.635
                  +3				      +11.3816666667
                  +3				              +18.79
                  +3				               +22.5
                  +3				             +26.075
                  +3				      +29.6233333333
                  +3				      +33.4266666667
                  +3				             +37.245
                  +3				      +41.0566666667
                  +3				             +48.615
                  +3				      +52.4233333333
                  +3				      +56.2333333333
                  +3				             +59.895
                  +3				             +63.755
                  +3				      +67.6833333333
                  +3				      +71.3266666667
                  +4				                  +0
                  +4				      +3.89833333333
                  +4				      +7.70333333333
                  +4				      +11.4966666667
                  +4				      +15.2916666667
                  +4				      +19.0516666667
                  +4				      +22.8266666667
                  +4				              +26.59
                  +4				      +30.3633333333
                  +4				      +38.2283333333
                  +4				      +41.8616666667
                  +4				      +45.6233333333
                  +4				      +53.2233333333
                  +4				      +56.8416666667
                  +4				              +60.47
                  +4				              +64.16
                  +4				              +67.82
                  +5				                  +0
                  +5				               +3.77
                  +5				      +7.66833333333
                  +5				              +11.48
                  +5				      +15.2816666667
                  +5				             +18.855
                  +5				      +22.6833333333
                  +5				      +26.5266666667
                  +5				      +30.2966666667
                  +5				      +33.9716666667
                  +5				      +37.6983333333
                  +5				      +41.4833333333
                  +5				              +53.04
                  +5				              +60.44
                  +5				      +64.2066666667
                  +5				      +68.0666666667
                  +5				      +71.6916666667
                  +6				                  +0
                  +6				      +7.52166666667
                  +6				             +11.295
                  +6				      +14.9316666667
                  +6				      +18.7383333333
                  +6				             +22.525
                  +6				      +26.2883333333
                  +6				      +33.7933333333
                  +6				      +37.5516666667
                  +6				      +41.3116666667
                  +6				      +45.0683333333
                  +6				      +48.8633333333
                  +6				             +56.425
                  +6				      +60.0966666667
                  +6				      +63.8633333333
                  +6				      +67.7716666667
                  +6				      +71.5266666667
                  +7				                  +0
                  +7				      +3.57833333333
                  +7				             +10.955
                  +7				               +14.8
                  +7				      +18.4633333333
                  +7				             +22.155
                  +7				              +25.88
                  +7				      +33.4533333333
                  +7				      +37.3333333333
                  +7				               +41.1
                  +7				      +44.6966666667
                  +7				      +48.3866666667
                  +7				             +52.225
                  +7				      +56.1633333333
                  +7				      +59.9516666667
                  +7				      +63.6683333333
                  +7				      +67.5283333333
                  +7				             +71.315


CLASSGROUPID:
+3
NAME:
Irrelevant
COMMENT:
Trigger Marker corresponding to Irrelevant (CondBitPattern=0x2, CondBitMask=0x2, Flag0to1Only=1,MinStableLength=0,TransientSearchMask=0)
COLOR:
red
EDITABLE:
Yes
CLASSID:
+2
NUMBER OF SAMPLES:
+160
LIST OF SAMPLES:
TRIAL NUMBER		TIME FROM SYNC POINT (in seconds)
                  +0				      +1.85333333333
                  +0				      +5.48666666667
                  +0				      +9.26166666667
                  +0				      +12.9383333333
                  +0				              +16.66
                  +0				              +20.51
                  +0				      +24.3183333333
                  +0				      +28.1233333333
                  +0				      +31.9083333333
                  +0				      +35.6833333333
                  +0				      +39.4133333333
                  +0				      +43.0066666667
                  +0				      +46.8783333333
                  +0				      +50.7033333333
                  +0				      +54.3633333333
                  +0				      +58.1366666667
                  +0				      +61.8283333333
                  +0				      +65.4933333333
                  +0				      +69.1433333333
                  +0				      +73.0666666667
                  +1				      +1.90333333333
                  +1				                +5.7
                  +1				      +9.49166666667
                  +1				      +13.2783333333
                  +1				      +17.0916666667
                  +1				             +20.805
                  +1				      +24.6216666667
                  +1				      +28.4816666667
                  +1				             +32.295
                  +1				      +36.2366666667
                  +1				             +40.105
                  +1				      +43.8316666667
                  +1				      +47.5633333333
                  +1				      +51.2183333333
                  +1				      +54.8833333333
                  +1				      +58.6666666667
                  +1				             +62.445
                  +1				      +66.2533333333
                  +1				             +70.045
                  +1				      +73.6916666667
                  +2				               +1.89
                  +2				               +5.61
                  +2				      +9.31166666667
                  +2				               +12.9
                  +2				             +16.685
                  +2				      +20.4033333333
                  +2				      +24.1283333333
                  +2				      +28.0033333333
                  +2				      +31.7616666667
                  +2				      +35.4283333333
                  +2				      +39.1666666667
                  +2				             +43.005
                  +2				      +46.8533333333
                  +2				             +50.655
                  +2				      +54.3733333333
                  +2				      +58.0933333333
                  +2				      +61.7633333333
                  +2				             +65.495
                  +2				      +69.3683333333
                  +2				      +73.4016666667
                  +3				      +1.85166666667
                  +3				      +5.72166666667
                  +3				               +9.46
                  +3				      +13.1816666667
                  +3				      +16.9383333333
                  +3				             +20.715
                  +3				              +24.33
                  +3				      +27.8683333333
                  +3				      +31.5383333333
                  +3				      +35.3966666667
                  +3				      +39.1216666667
                  +3				      +42.9783333333
                  +3				             +46.795
                  +3				      +50.5133333333
                  +3				              +54.39
                  +3				      +58.0933333333
                  +3				      +61.8233333333
                  +3				             +65.785
                  +3				      +69.5733333333
                  +3				      +73.3133333333
                  +4				      +1.87833333333
                  +4				      +5.92666666667
                  +4				      +9.64333333333
                  +4				             +13.405
                  +4				              +17.19
                  +4				             +20.885
                  +4				      +24.6766666667
                  +4				      +28.4883333333
                  +4				      +32.2833333333
                  +4				      +36.2866666667
                  +4				      +40.0083333333
                  +4				      +43.6666666667
                  +4				             +47.375
                  +4				             +51.325
                  +4				      +55.0066666667
                  +4				      +58.6266666667
                  +4				      +62.3533333333
                  +4				      +65.9133333333
                  +4				             +69.585
                  +4				      +73.2716666667
                  +5				      +1.87833333333
                  +5				               +5.64
                  +5				      +9.53166666667
                  +5				      +13.4133333333
                  +5				      +17.0783333333
                  +5				              +20.83
                  +5				      +24.6766666667
                  +5				      +28.3883333333
                  +5				      +32.1833333333
                  +5				      +35.8483333333
                  +5				      +39.6083333333
                  +5				      +43.5133333333
                  +5				      +47.3183333333
                  +5				      +51.1983333333
                  +5				      +54.8166666667
                  +5				               +58.6
                  +5				             +62.425
                  +5				              +66.31
                  +5				      +69.9766666667
                  +5				      +73.6516666667
                  +6				              +1.825
                  +6				      +5.62833333333
                  +6				               +9.44
                  +6				             +13.125
                  +6				      +16.8183333333
                  +6				               +20.6
                  +6				      +24.4966666667
                  +6				      +28.1183333333
                  +6				              +31.87
                  +6				              +35.72
                  +6				              +39.36
                  +6				      +43.2033333333
                  +6				      +46.9983333333
                  +6				      +50.8016666667
                  +6				              +54.66
                  +6				             +58.305
                  +6				      +62.0383333333
                  +6				      +65.9533333333
                  +6				             +69.675
                  +6				             +73.385
                  +7				              +1.735
                  +7				              +5.495
                  +7				               +9.12
                  +7				             +12.835
                  +7				      +16.5883333333
                  +7				      +20.3666666667
                  +7				      +24.0683333333
                  +7				              +27.76
                  +7				      +31.6116666667
                  +7				              +35.36
                  +7				             +39.175
                  +7				      +42.8366666667
                  +7				              +46.56
                  +7				      +50.2616666667
                  +7				      +54.1883333333
                  +7				      +57.9916666667
                  +7				      +61.7883333333
                  +7				      +65.6116666667
                  +7				      +69.4233333333
                  +7				      +73.2583333333


CLASSGROUPID:
+3
NAME:
target
COMMENT:
Trigger Marker corresponding to target (CondBitPattern=0x10, CondBitMask=0x10, Flag0to1Only=1,MinStableLength=0,TransientSearchMask=0)
COLOR:
red
EDITABLE:
Yes
CLASSID:
+3
NUMBER OF SAMPLES:
+25
LIST OF SAMPLES:
TRIAL NUMBER		TIME FROM SYNC POINT (in seconds)
                  +0				      +41.2133333333
                  +0				      +48.6933333333
                  +0				      +59.9833333333
                  +0				             +63.575
                  +0				      +67.2666666667
                  +1				      +19.0366666667
                  +1				      +45.7133333333
                  +1				              +53.14
                  +1				      +71.8916666667
                  +2				                  +0
                  +2				      +26.1033333333
                  +2				              +71.45
                  +3				      +15.0133333333
                  +3				             +44.885
                  +4				              +34.37
                  +4				      +49.3483333333
                  +4				              +71.47
                  +5				      +45.3533333333
                  +5				      +49.2116666667
                  +5				             +56.685
                  +6				      +3.68333333333
                  +6				      +30.0216666667
                  +6				      +52.7016666667
                  +7				              +7.325
                  +7				      +29.7966666667


CLASSGROUPID:
+3
NAME:
Rest
COMMENT:
Trigger Marker corresponding to Rest (CondBitPattern=0x4, CondBitMask=0x4, Flag0to1Only=1,MinStableLength=0,TransientSearchMask=0)
COLOR:
red
EDITABLE:
Yes
CLASSID:
+4
NUMBER OF SAMPLES:
+8
LIST OF SAMPLES:
TRIAL NUMBER		TIME FROM SYNC POINT (in seconds)
                  +0				      +76.8533333333
                  +1				             +77.375
                  +2				             +77.165
                  +3				              +77.08
                  +4				      +77.0316666667
                  +5				      +77.3733333333
                  +6				             +77.145
                  +7				      +76.9433333333


CLASSGROUPID:
+3
NAME:
Trial_Start
COMMENT:
Added by scanMarkers
COLOR:
green
EDITABLE:
Yes
CLASSID:
+5
NUMBER OF SAMPLES:
+8
LIST OF SAMPLES:
TRIAL NUMBER		TIME FROM SYNC POINT (in seconds)
                  +0				                  +0
                  +1				                  +0
                  +2				                  +0
                  +3				                  +0
                  +4				                  +0
                  +5				                  +0
                  +6				                  +0
                  +7				                  +0
