# Supplementary material for: Complexity Measures in Magnetoencephalography: Measuring "Disorder" in Schizophrenia
Source: PLoS One. 2015 Apr 17;10(4):e0120991. doi: 10.1371/journal.pone.0120991 (PMC4401778; doi:10.1371/journal.pone.0120991)
Supplement: S5 Pat — (ZIP) [file pone.0120991.s017.zip › Pat5/RelModMarkerFile.mrk]

PATH OF DATASET:
/data_local/brookes/Sian/DarrenData/Patients/14/butterflies/14_relmod_proc.ds


NUMBER OF MARKERS:
5


CLASSGROUPID:
3
NAME:
Relevant
COMMENT:
Trigger Marker corresponding to Relevant (CondBitPattern=0x1, CondBitMask=0x1, Flag0to1Only=1,MinStableLength=0,TransientSearchMask=0)
COLOR:
red
EDITABLE:
Yes
CLASSID:
1
NUMBER OF SAMPLES:
119
LIST OF SAMPLES:
TRIAL NUMBER		TIME FROM SYNC POINT (in seconds)
                  +0				                  +0
                  +0				      +3.72666666667
                  +0				      +7.64333333333
                  +0				      +11.5216666667
                  +0				              +15.25
                  +0				              +19.14
                  +0				      +26.7366666667
                  +0				      +30.5316666667
                  +0				             +34.125
                  +0				      +49.2133333333
                  +0				      +52.9166666667
                  +0				      +56.6033333333
                  +0				              +60.39
                  +0				      +64.1133333333
                  +0				      +67.8683333333
                  +0				      +71.7066666667
                  +1				                  +0
                  +1				      +7.52833333333
                  +1				             +11.375
                  +1				      +15.2433333333
                  +1				      +19.0983333333
                  +1				              +22.75
                  +1				      +26.6766666667
                  +1				      +30.3833333333
                  +1				      +34.3233333333
                  +1				             +38.095
                  +1				      +41.7866666667
                  +1				      +45.6733333333
                  +1				      +49.5983333333
                  +1				             +53.425
                  +1				      +57.1566666667
                  +1				      +60.8366666667
                  +1				      +64.6016666667
                  +2				      +3.65666666667
                  +2				      +7.41833333333
                  +2				      +11.2583333333
                  +2				             +15.145
                  +2				              +18.86
                  +2				             +22.535
                  +2				             +29.965
                  +2				      +33.7133333333
                  +2				              +37.71
                  +2				              +41.54
                  +2				      +45.2166666667
                  +2				      +49.0633333333
                  +2				      +52.8233333333
                  +2				      +56.6783333333
                  +2				      +60.3683333333
                  +2				      +64.3566666667
                  +2				             +68.175
                  +2				      +72.0933333333
                  +3				                  +0
                  +3				      +7.59666666667
                  +3				      +11.5116666667
                  +3				      +15.3466666667
                  +3				      +19.0383333333
                  +3				              +22.76
                  +3				      +26.6633333333
                  +3				               +38.5
                  +3				              +42.28
                  +3				             +46.065
                  +3				      +49.9733333333
                  +3				              +53.82
                  +3				      +57.5716666667
                  +3				             +61.255
                  +3				      +64.9883333333
                  +3				      +68.7183333333
                  +3				      +72.5233333333
                  +4				               +3.84
                  +4				      +7.68833333333
                  +4				      +11.2666666667
                  +4				              +14.96
                  +4				      +18.7866666667
                  +4				      +22.7016666667
                  +4				      +26.3183333333
                  +4				      +33.8083333333
                  +4				      +41.4116666667
                  +4				              +45.13
                  +4				      +48.9333333333
                  +4				              +52.77
                  +4				      +56.4983333333
                  +4				      +60.2516666667
                  +4				      +63.9583333333
                  +4				      +67.8466666667
                  +4				      +71.6416666667
                  +5				                  +0
                  +5				      +3.86333333333
                  +5				              +7.595
                  +5				      +11.3333333333
                  +5				      +14.9533333333
                  +5				      +18.7216666667
                  +5				      +22.6866666667
                  +5				      +26.5433333333
                  +5				      +30.2883333333
                  +5				      +37.7966666667
                  +5				      +45.4133333333
                  +5				             +52.955
                  +5				      +56.7233333333
                  +5				      +60.4433333333
                  +5				             +64.185
                  +5				              +67.87
                  +5				      +71.6716666667
                  +6				                  +0
                  +6				               +3.78
                  +6				      +11.4183333333
                  +6				      +15.1816666667
                  +6				             +18.955
                  +6				      +22.6866666667
                  +6				             +26.285
                  +6				      +33.6833333333
                  +6				      +37.3066666667
                  +6				             +41.105
                  +6				      +44.8216666667
                  +6				              +48.61
                  +6				      +56.4183333333
                  +6				      +60.1833333333
                  +6				      +63.8966666667
                  +6				      +67.6783333333
                  +6				      +71.4733333333


CLASSGROUPID:
+3
NAME:
Irrelevant
COMMENT:
Trigger Marker corresponding to Irrelevant (CondBitPattern=0x2, CondBitMask=0x2, Flag0to1Only=1,MinStableLength=0,TransientSearchMask=0)
COLOR:
red
EDITABLE:
Yes
CLASSID:
+2
NUMBER OF SAMPLES:
+140
LIST OF SAMPLES:
TRIAL NUMBER		TIME FROM SYNC POINT (in seconds)
                  +0				      +1.82333333333
                  +0				              +5.705
                  +0				      +9.59166666667
                  +0				      +13.3583333333
                  +0				      +17.2716666667
                  +0				      +20.9933333333
                  +0				      +24.7683333333
                  +0				             +28.655
                  +0				      +32.3283333333
                  +0				      +36.1233333333
                  +0				      +39.9783333333
                  +0				              +43.73
                  +0				      +47.2866666667
                  +0				              +51.04
                  +0				             +54.835
                  +0				      +58.4933333333
                  +0				             +62.275
                  +0				             +65.925
                  +0				      +69.7816666667
                  +0				      +73.6216666667
                  +1				              +1.815
                  +1				               +5.57
                  +1				      +9.41666666667
                  +1				             +13.245
                  +1				      +17.0983333333
                  +1				      +20.8333333333
                  +1				      +24.6966666667
                  +1				      +28.5216666667
                  +1				              +32.28
                  +1				      +36.1233333333
                  +1				      +39.8966666667
                  +1				             +43.645
                  +1				      +47.6583333333
                  +1				               +51.5
                  +1				      +55.3033333333
                  +1				      +58.8733333333
                  +1				      +62.6783333333
                  +1				              +66.46
                  +1				              +70.25
                  +1				              +73.98
                  +2				      +1.75666666667
                  +2				               +5.48
                  +2				              +9.275
                  +2				      +13.1983333333
                  +2				                 +17
                  +2				              +20.72
                  +2				      +24.3566666667
                  +2				      +28.1733333333
                  +2				             +31.875
                  +2				      +35.6433333333
                  +2				      +39.5683333333
                  +2				      +43.3483333333
                  +2				      +47.1266666667
                  +2				      +50.8866666667
                  +2				              +54.66
                  +2				      +58.4933333333
                  +2				      +62.3333333333
                  +2				      +66.1533333333
                  +2				      +70.1633333333
                  +2				             +74.015
                  +3				      +1.90833333333
                  +3				      +5.67833333333
                  +3				      +9.57666666667
                  +3				      +13.5083333333
                  +3				      +17.2416666667
                  +3				      +20.9066666667
                  +3				             +24.795
                  +3				      +28.5616666667
                  +3				      +32.8533333333
                  +3				      +36.6566666667
                  +3				      +40.4516666667
                  +3				      +44.3066666667
                  +3				      +48.0783333333
                  +3				      +51.8933333333
                  +3				      +55.7033333333
                  +3				             +59.425
                  +3				              +63.16
                  +3				      +66.8383333333
                  +3				              +70.62
                  +3				              +74.49
                  +4				      +1.86833333333
                  +4				      +5.72666666667
                  +4				      +9.38166666667
                  +4				             +13.095
                  +4				              +16.84
                  +4				             +20.645
                  +4				      +24.4733333333
                  +4				      +28.3066666667
                  +4				      +32.0083333333
                  +4				             +35.735
                  +4				              +39.47
                  +4				      +43.2683333333
                  +4				      +46.9616666667
                  +4				      +50.8233333333
                  +4				              +54.57
                  +4				             +58.315
                  +4				      +62.0016666667
                  +4				      +65.8316666667
                  +4				      +69.7233333333
                  +4				              +73.54
                  +5				      +1.95333333333
                  +5				      +5.80166666667
                  +5				              +9.505
                  +5				              +13.19
                  +5				      +16.9533333333
                  +5				      +20.7583333333
                  +5				      +24.5866666667
                  +5				              +28.41
                  +5				      +32.1966666667
                  +5				              +35.93
                  +5				      +39.7866666667
                  +5				      +43.5616666667
                  +5				      +47.3883333333
                  +5				      +51.1033333333
                  +5				             +54.885
                  +5				      +58.5633333333
                  +5				      +62.2733333333
                  +5				      +66.0966666667
                  +5				             +69.795
                  +5				             +73.595
                  +6				               +1.89
                  +6				      +5.70333333333
                  +6				      +9.47333333333
                  +6				      +13.2483333333
                  +6				               +17.1
                  +6				      +20.7183333333
                  +6				      +24.4283333333
                  +6				              +28.11
                  +6				      +31.7416666667
                  +6				             +35.445
                  +6				              +39.21
                  +6				      +42.9016666667
                  +6				      +46.7316666667
                  +6				      +50.5333333333
                  +6				      +54.5016666667
                  +6				      +58.1883333333
                  +6				      +62.0933333333
                  +6				             +65.805
                  +6				             +69.585
                  +6				      +73.4966666667


CLASSGROUPID:
+3
NAME:
target
COMMENT:
Trigger Marker corresponding to target (CondBitPattern=0x10, CondBitMask=0x10, Flag0to1Only=1,MinStableLength=0,TransientSearchMask=0)
COLOR:
red
EDITABLE:
Yes
CLASSID:
+3
NUMBER OF SAMPLES:
+21
LIST OF SAMPLES:
TRIAL NUMBER		TIME FROM SYNC POINT (in seconds)
                  +0				      +22.8366666667
                  +0				      +38.0016666667
                  +0				      +41.7983333333
                  +0				      +45.4466666667
                  +1				      +3.64333333333
                  +1				               +68.3
                  +1				      +72.1316666667
                  +2				                  +0
                  +2				      +26.3433333333
                  +3				              +3.795
                  +3				             +30.885
                  +3				      +34.7216666667
                  +4				                  +0
                  +4				              +30.18
                  +4				      +37.6666666667
                  +5				      +34.0833333333
                  +5				             +41.655
                  +5				      +49.2333333333
                  +6				      +7.59666666667
                  +6				             +29.935
                  +6				      +52.5366666667


CLASSGROUPID:
+3
NAME:
Rest
COMMENT:
Trigger Marker corresponding to Rest (CondBitPattern=0x4, CondBitMask=0x4, Flag0to1Only=1,MinStableLength=0,TransientSearchMask=0)
COLOR:
red
EDITABLE:
Yes
CLASSID:
+4
NUMBER OF SAMPLES:
+7
LIST OF SAMPLES:
TRIAL NUMBER		TIME FROM SYNC POINT (in seconds)
                  +0				             +77.385
                  +1				      +77.6333333333
                  +2				      +77.7166666667
                  +3				             +78.195
                  +4				      +77.7433333333
                  +5				      +77.4366666667
                  +6				      +77.1366666667


CLASSGROUPID:
+3
NAME:
Trial_Start
COMMENT:
Added by scanMarkers
COLOR:
green
EDITABLE:
Yes
CLASSID:
+5
NUMBER OF SAMPLES:
+7
LIST OF SAMPLES:
TRIAL NUMBER		TIME FROM SYNC POINT (in seconds)
                  +0				                  +0
                  +1				                  +0
                  +2				                  +0
                  +3				                  +0
                  +4				                  +0
                  +5				                  +0
                  +6				                  +0
