# Supplementary material for: Complexity Measures in Magnetoencephalography: Measuring "Disorder" in Schizophrenia
Source: PLoS One. 2015 Apr 17;10(4):e0120991. doi: 10.1371/journal.pone.0120991 (PMC4401778; doi:10.1371/journal.pone.0120991)
Supplement: S6 Pat — (ZIP) [file pone.0120991.s018.zip › Pat6/RelModMarkerFile.mrk]

PATH OF DATASET:
/data_local/brookes/Sian/DarrenData/Patients/16/butterflies/16_relmod_proc.ds


NUMBER OF MARKERS:
5


CLASSGROUPID:
3
NAME:
Relevant
COMMENT:
Trigger Marker corresponding to Relevant (CondBitPattern=0x1, CondBitMask=0x1, Flag0to1Only=1,MinStableLength=0,TransientSearchMask=0)
COLOR:
red
EDITABLE:
Yes
CLASSID:
1
NUMBER OF SAMPLES:
85
LIST OF SAMPLES:
TRIAL NUMBER		TIME FROM SYNC POINT (in seconds)
                  +0				                  +0
                  +0				      +3.71333333333
                  +0				      +7.46833333333
                  +0				      +11.3366666667
                  +0				      +15.2616666667
                  +0				              +19.22
                  +0				      +22.9866666667
                  +0				      +27.1866666667
                  +0				      +31.0533333333
                  +0				      +35.1066666667
                  +0				      +38.9216666667
                  +0				      +46.6083333333
                  +0				      +58.0133333333
                  +0				      +61.7816666667
                  +0				      +65.6383333333
                  +0				              +69.52
                  +0				      +73.3833333333
                  +1				                  +0
                  +1				               +3.88
                  +1				      +7.65666666667
                  +1				              +15.34
                  +1				              +19.31
                  +1				      +30.7733333333
                  +1				      +34.5016666667
                  +1				      +42.2783333333
                  +1				      +46.1116666667
                  +1				             +49.965
                  +1				      +53.7116666667
                  +1				             +57.615
                  +1				              +61.39
                  +1				      +65.2016666667
                  +1				      +69.2316666667
                  +1				      +73.0616666667
                  +2				                  +0
                  +2				              +7.575
                  +2				      +11.4033333333
                  +2				      +15.1983333333
                  +2				      +18.9916666667
                  +2				      +22.6433333333
                  +2				      +26.5066666667
                  +2				      +30.3416666667
                  +2				              +34.28
                  +2				      +38.1466666667
                  +2				      +42.1016666667
                  +2				             +45.855
                  +2				      +49.7716666667
                  +2				      +53.7783333333
                  +2				      +57.7233333333
                  +2				      +65.6783333333
                  +2				      +69.4633333333
                  +2				             +73.395
                  +3				                  +0
                  +3				      +3.83833333333
                  +3				              +7.785
                  +3				             +11.535
                  +3				      +15.3516666667
                  +3				              +19.15
                  +3				              +22.97
                  +3				      +26.9983333333
                  +3				      +34.9216666667
                  +3				      +38.6633333333
                  +3				      +42.4366666667
                  +3				      +46.3866666667
                  +3				      +50.1766666667
                  +3				      +57.7333333333
                  +3				      +65.5183333333
                  +3				              +69.39
                  +4				                  +0
                  +4				      +3.90333333333
                  +4				                +7.8
                  +4				      +11.5933333333
                  +4				      +15.5816666667
                  +4				             +19.385
                  +4				      +23.2033333333
                  +4				      +27.0216666667
                  +4				             +34.795
                  +4				      +42.3333333333
                  +4				      +46.1516666667
                  +4				      +50.1416666667
                  +4				             +53.965
                  +4				             +57.845
                  +4				             +61.585
                  +4				             +65.335
                  +4				              +69.37
                  +4				      +73.2983333333


CLASSGROUPID:
+3
NAME:
Irrelevant
COMMENT:
Trigger Marker corresponding to Irrelevant (CondBitPattern=0x2, CondBitMask=0x2, Flag0to1Only=1,MinStableLength=0,TransientSearchMask=0)
COLOR:
red
EDITABLE:
Yes
CLASSID:
+2
NUMBER OF SAMPLES:
+100
LIST OF SAMPLES:
TRIAL NUMBER		TIME FROM SYNC POINT (in seconds)
                  +0				      +1.94666666667
                  +0				      +5.63333333333
                  +0				      +9.41666666667
                  +0				      +13.3483333333
                  +0				              +17.24
                  +0				             +21.075
                  +0				      +25.1283333333
                  +0				      +29.1133333333
                  +0				      +33.0583333333
                  +0				              +37.06
                  +0				             +40.845
                  +0				      +44.6783333333
                  +0				      +48.5933333333
                  +0				             +52.425
                  +0				             +56.225
                  +0				      +59.8466666667
                  +0				      +63.7516666667
                  +0				      +67.6283333333
                  +0				              +71.47
                  +0				      +75.3183333333
                  +1				      +1.88166666667
                  +1				      +5.72666666667
                  +1				              +9.535
                  +1				      +13.3116666667
                  +1				      +17.2766666667
                  +1				      +21.2533333333
                  +1				      +24.9416666667
                  +1				      +28.8283333333
                  +1				      +32.5466666667
                  +1				      +36.3683333333
                  +1				      +40.2933333333
                  +1				      +44.2366666667
                  +1				      +48.0416666667
                  +1				      +51.8733333333
                  +1				      +55.5733333333
                  +1				      +59.5866666667
                  +1				      +63.3233333333
                  +1				      +67.0866666667
                  +1				      +71.0733333333
                  +1				      +74.9166666667
                  +2				      +1.84833333333
                  +2				              +5.595
                  +2				               +9.41
                  +2				      +13.2766666667
                  +2				             +16.985
                  +2				              +20.82
                  +2				      +24.5466666667
                  +2				      +28.4383333333
                  +2				      +32.2883333333
                  +2				      +36.1883333333
                  +2				              +40.01
                  +2				      +43.9216666667
                  +2				              +47.68
                  +2				      +51.7316666667
                  +2				      +55.7616666667
                  +2				      +59.6983333333
                  +2				      +63.7466666667
                  +2				      +67.6016666667
                  +2				              +71.43
                  +2				      +75.2916666667
                  +3				      +1.86333333333
                  +3				      +5.78333333333
                  +3				               +9.69
                  +3				      +13.4183333333
                  +3				      +17.1616666667
                  +3				      +21.0266666667
                  +3				              +24.95
                  +3				              +28.82
                  +3				             +32.835
                  +3				      +36.6766666667
                  +3				              +40.47
                  +3				      +44.3216666667
                  +3				             +48.265
                  +3				              +52.06
                  +3				      +55.8166666667
                  +3				             +59.645
                  +3				      +63.5433333333
                  +3				      +67.4283333333
                  +3				      +71.3183333333
                  +3				      +75.0166666667
                  +4				              +2.045
                  +4				      +5.83166666667
                  +4				      +9.68166666667
                  +4				      +13.5833333333
                  +4				      +17.5583333333
                  +4				              +21.24
                  +4				      +25.1666666667
                  +4				      +28.9566666667
                  +4				             +32.955
                  +4				             +36.725
                  +4				      +40.5466666667
                  +4				      +44.3016666667
                  +4				      +48.1933333333
                  +4				      +52.1083333333
                  +4				      +55.8583333333
                  +4				      +59.7916666667
                  +4				               +63.5
                  +4				      +67.3983333333
                  +4				      +71.4483333333
                  +4				      +75.2933333333


CLASSGROUPID:
+3
NAME:
target
COMMENT:
Trigger Marker corresponding to target (CondBitPattern=0x10, CondBitMask=0x10, Flag0to1Only=1,MinStableLength=0,TransientSearchMask=0)
COLOR:
red
EDITABLE:
Yes
CLASSID:
+3
NUMBER OF SAMPLES:
+15
LIST OF SAMPLES:
TRIAL NUMBER		TIME FROM SYNC POINT (in seconds)
                  +0				      +42.7016666667
                  +0				      +50.5083333333
                  +0				      +54.3133333333
                  +1				             +11.565
                  +1				      +23.0683333333
                  +1				      +26.9116666667
                  +1				             +38.295
                  +2				               +3.78
                  +2				      +61.7933333333
                  +3				              +30.95
                  +3				              +53.96
                  +3				      +61.7416666667
                  +3				      +73.2133333333
                  +4				      +30.9383333333
                  +4				      +38.6066666667


CLASSGROUPID:
+3
NAME:
Rest
COMMENT:
Trigger Marker corresponding to Rest (CondBitPattern=0x4, CondBitMask=0x4, Flag0to1Only=1,MinStableLength=0,TransientSearchMask=0)
COLOR:
red
EDITABLE:
Yes
CLASSID:
+4
NUMBER OF SAMPLES:
+5
LIST OF SAMPLES:
TRIAL NUMBER		TIME FROM SYNC POINT (in seconds)
                  +0				      +79.0083333333
                  +1				      +78.6666666667
                  +2				      +79.0233333333
                  +3				      +78.6816666667
                  +4				      +78.9766666667


CLASSGROUPID:
+3
NAME:
Trial_Start
COMMENT:
Added by scanMarkers
COLOR:
green
EDITABLE:
Yes
CLASSID:
+5
NUMBER OF SAMPLES:
+5
LIST OF SAMPLES:
TRIAL NUMBER		TIME FROM SYNC POINT (in seconds)
                  +0				                  +0
                  +1				                  +0
                  +2				                  +0
                  +3				                  +0
                  +4				                  +0
