# Supplementary material for: Complexity Measures in Magnetoencephalography: Measuring "Disorder" in Schizophrenia
Source: PLoS One. 2015 Apr 17;10(4):e0120991. doi: 10.1371/journal.pone.0120991 (PMC4401778; doi:10.1371/journal.pone.0120991)
Supplement: S7 Pat — (ZIP) [file pone.0120991.s019.zip › Pat7/RelModMarkerFile.mrk]

PATH OF DATASET:
/data_local/brookes/Sian/DarrenData/Patients/18/butterflies/18_relmod_proc.ds


NUMBER OF MARKERS:
5


CLASSGROUPID:
3
NAME:
target
COMMENT:
Trigger Marker corresponding to target (CondBitPattern=0x10, CondBitMask=0x10, Flag0to1Only=1,MinStableLength=0,TransientSearchMask=0)
COLOR:
red
EDITABLE:
Yes
CLASSID:
1
NUMBER OF SAMPLES:
8
LIST OF SAMPLES:
TRIAL NUMBER		TIME FROM SYNC POINT (in seconds)
                  +0				                  +0
                  +0				      +3.74833333333
                  +0				      +15.2733333333
                  +0				              +22.81
                  +0				             +42.085
                  +2				                  +0
                  +2				      +60.9383333333
                  +4				              +65.54


CLASSGROUPID:
+3
NAME:
Irrelevant
COMMENT:
Trigger Marker corresponding to Irrelevant (CondBitPattern=0x2, CondBitMask=0x2, Flag0to1Only=1,MinStableLength=0,TransientSearchMask=0)
COLOR:
red
EDITABLE:
Yes
CLASSID:
+2
NUMBER OF SAMPLES:
+100
LIST OF SAMPLES:
TRIAL NUMBER		TIME FROM SYNC POINT (in seconds)
                  +0				      +1.85166666667
                  +0				      +5.71333333333
                  +0				      +9.37666666667
                  +0				      +13.2383333333
                  +0				      +17.2766666667
                  +0				      +20.9033333333
                  +0				      +24.7533333333
                  +0				      +28.6233333333
                  +0				              +32.42
                  +0				      +36.2083333333
                  +0				             +40.185
                  +0				      +43.8483333333
                  +0				             +47.655
                  +0				      +51.5083333333
                  +0				      +55.2833333333
                  +0				      +58.9466666667
                  +0				      +62.7666666667
                  +0				             +66.505
                  +0				      +70.2483333333
                  +0				      +74.1166666667
                  +1				              +1.945
                  +1				      +5.88166666667
                  +1				               +9.73
                  +1				      +13.6166666667
                  +1				             +17.605
                  +1				              +21.59
                  +1				      +25.3816666667
                  +1				      +29.0783333333
                  +1				      +32.8383333333
                  +1				      +36.6566666667
                  +1				      +40.6516666667
                  +1				              +44.56
                  +1				      +48.4716666667
                  +1				               +52.2
                  +1				             +55.915
                  +1				             +59.825
                  +1				      +63.6366666667
                  +1				      +67.3716666667
                  +1				      +71.2566666667
                  +1				      +75.1716666667
                  +2				              +1.935
                  +2				              +5.665
                  +2				      +9.45166666667
                  +2				      +13.2766666667
                  +2				      +16.9683333333
                  +2				      +20.9016666667
                  +2				      +24.6783333333
                  +2				      +28.3333333333
                  +2				             +32.005
                  +2				      +35.9216666667
                  +2				      +39.7633333333
                  +2				      +43.6833333333
                  +2				             +47.495
                  +2				      +51.3083333333
                  +2				      +55.1766666667
                  +2				              +59.06
                  +2				      +63.3033333333
                  +2				      +67.2433333333
                  +2				             +71.045
                  +2				      +74.9583333333
                  +3				      +1.80666666667
                  +3				      +5.71166666667
                  +3				      +9.55666666667
                  +3				      +13.4533333333
                  +3				             +17.125
                  +3				      +20.9833333333
                  +3				      +24.8716666667
                  +3				      +28.6283333333
                  +3				             +32.405
                  +3				      +36.2583333333
                  +3				      +40.2166666667
                  +3				              +44.08
                  +3				      +47.9366666667
                  +3				      +51.7616666667
                  +3				              +55.62
                  +3				      +59.4583333333
                  +3				      +63.1416666667
                  +3				             +67.005
                  +3				              +70.77
                  +3				      +74.5716666667
                  +4				      +1.82666666667
                  +4				               +5.61
                  +4				               +9.43
                  +4				      +13.1733333333
                  +4				      +17.2083333333
                  +4				             +21.165
                  +4				             +25.115
                  +4				             +28.965
                  +4				      +32.6933333333
                  +4				      +36.4183333333
                  +4				      +40.7466666667
                  +4				      +44.6133333333
                  +4				      +48.3683333333
                  +4				      +52.1616666667
                  +4				      +55.7933333333
                  +4				      +59.6916666667
                  +4				             +63.705
                  +4				             +67.385
                  +4				              +71.06
                  +4				             +74.885


CLASSGROUPID:
+3
NAME:
Relevant
COMMENT:
Trigger Marker corresponding to Relevant (CondBitPattern=0x1, CondBitMask=0x1, Flag0to1Only=1,MinStableLength=0,TransientSearchMask=0)
COLOR:
red
EDITABLE:
Yes
CLASSID:
+3
NUMBER OF SAMPLES:
+92
LIST OF SAMPLES:
TRIAL NUMBER		TIME FROM SYNC POINT (in seconds)
                  +0				      +7.56666666667
                  +0				              +11.37
                  +0				              +19.04
                  +0				      +26.6333333333
                  +0				      +30.5083333333
                  +0				      +34.3133333333
                  +0				              +38.19
                  +0				      +45.7933333333
                  +0				              +49.57
                  +0				              +53.48
                  +0				              +57.15
                  +0				              +60.88
                  +0				      +64.6766666667
                  +0				      +68.3133333333
                  +0				      +72.2233333333
                  +1				                  +0
                  +1				               +3.84
                  +1				      +7.84666666667
                  +1				              +11.79
                  +1				      +15.6266666667
                  +1				      +19.5816666667
                  +1				      +23.5033333333
                  +1				              +27.28
                  +1				      +30.9516666667
                  +1				             +34.735
                  +1				             +38.705
                  +1				      +42.5666666667
                  +1				      +46.5566666667
                  +1				      +50.3783333333
                  +1				             +53.975
                  +1				              +57.87
                  +1				      +61.7433333333
                  +1				      +65.5716666667
                  +1				              +69.35
                  +1				      +73.1883333333
                  +2				      +3.73833333333
                  +2				      +7.47333333333
                  +2				      +11.4033333333
                  +2				      +15.1166666667
                  +2				             +18.925
                  +2				              +22.77
                  +2				      +26.5366666667
                  +2				      +30.1933333333
                  +2				              +33.94
                  +2				      +37.7966666667
                  +2				      +41.6466666667
                  +2				      +45.5633333333
                  +2				              +49.44
                  +2				              +53.28
                  +2				      +57.0583333333
                  +2				      +65.2033333333
                  +2				      +69.0733333333
                  +2				      +72.9483333333
                  +3				                  +0
                  +3				      +3.75166666667
                  +3				              +7.725
                  +3				      +11.4866666667
                  +3				      +15.2833333333
                  +3				              +19.06
                  +3				                 +23
                  +3				      +26.7483333333
                  +3				             +30.635
                  +3				             +34.365
                  +3				      +38.2366666667
                  +3				      +42.2466666667
                  +3				             +46.085
                  +3				      +49.8916666667
                  +3				      +53.7616666667
                  +3				              +57.58
                  +3				      +61.3516666667
                  +3				             +65.175
                  +3				              +68.93
                  +3				      +72.7516666667
                  +4				                  +0
                  +4				      +3.61833333333
                  +4				              +7.445
                  +4				      +11.2416666667
                  +4				      +15.1683333333
                  +4				      +19.1466666667
                  +4				      +23.1066666667
                  +4				             +27.045
                  +4				      +30.8216666667
                  +4				      +34.5666666667
                  +4				      +38.7066666667
                  +4				      +42.6683333333
                  +4				      +46.4433333333
                  +4				              +50.18
                  +4				      +53.8883333333
                  +4				      +57.7616666667
                  +4				             +61.625
                  +4				             +69.255
                  +4				      +72.9466666667


CLASSGROUPID:
+3
NAME:
Rest
COMMENT:
Trigger Marker corresponding to Rest (CondBitPattern=0x4, CondBitMask=0x4, Flag0to1Only=1,MinStableLength=0,TransientSearchMask=0)
COLOR:
red
EDITABLE:
Yes
CLASSID:
+4
NUMBER OF SAMPLES:
+5
LIST OF SAMPLES:
TRIAL NUMBER		TIME FROM SYNC POINT (in seconds)
                  +0				              +77.93
                  +1				      +78.8616666667
                  +2				      +78.8033333333
                  +3				             +78.365
                  +4				      +78.7233333333


CLASSGROUPID:
+3
NAME:
Trial_Start
COMMENT:
Added by scanMarkers
COLOR:
green
EDITABLE:
Yes
CLASSID:
+5
NUMBER OF SAMPLES:
+5
LIST OF SAMPLES:
TRIAL NUMBER		TIME FROM SYNC POINT (in seconds)
                  +0				                  +0
                  +1				                  +0
                  +2				                  +0
                  +3				                  +0
                  +4				                  +0
