# Supplementary material for: Complexity Measures in Magnetoencephalography: Measuring "Disorder" in Schizophrenia
Source: PLoS One. 2015 Apr 17;10(4):e0120991. doi: 10.1371/journal.pone.0120991 (PMC4401778; doi:10.1371/journal.pone.0120991)
Supplement: S8 Pat — (ZIP) [file pone.0120991.s020.zip › Pat8/RelModMarkerFile.mrk]

PATH OF DATASET:
/data_local/brookes/Sian/DarrenData/Patients/20/butterflies/20_relmod_proc.ds


NUMBER OF MARKERS:
5


CLASSGROUPID:
3
NAME:
Relevant
COMMENT:
Trigger Marker corresponding to Relevant (CondBitPattern=0x1, CondBitMask=0x1, Flag0to1Only=1,MinStableLength=0,TransientSearchMask=0)
COLOR:
red
EDITABLE:
Yes
CLASSID:
1
NUMBER OF SAMPLES:
142
LIST OF SAMPLES:
TRIAL NUMBER		TIME FROM SYNC POINT (in seconds)
                  +0				                  +0
                  +0				               +3.74
                  +0				      +11.2983333333
                  +0				      +15.1383333333
                  +0				             +18.865
                  +0				      +26.3716666667
                  +0				              +30.01
                  +0				      +33.8183333333
                  +0				      +37.5683333333
                  +0				      +41.4616666667
                  +0				      +45.1483333333
                  +0				      +49.0966666667
                  +0				              +53.01
                  +0				      +56.7633333333
                  +0				             +60.705
                  +0				      +64.4933333333
                  +0				      +68.1633333333
                  +0				      +72.0483333333
                  +1				                  +0
                  +1				              +7.495
                  +1				      +22.9466666667
                  +1				             +34.195
                  +1				      +37.9916666667
                  +1				             +41.825
                  +1				      +45.6666666667
                  +1				      +49.5816666667
                  +1				      +53.2566666667
                  +1				      +56.9483333333
                  +1				      +60.7666666667
                  +1				             +64.495
                  +1				      +71.9383333333
                  +2				                  +0
                  +2				      +3.81833333333
                  +2				                +7.8
                  +2				      +11.5266666667
                  +2				             +15.505
                  +2				              +19.23
                  +2				      +22.9216666667
                  +2				             +26.685
                  +2				              +30.53
                  +2				      +37.9233333333
                  +2				      +41.7283333333
                  +2				               +45.5
                  +2				             +49.335
                  +2				      +53.0433333333
                  +2				      +56.8633333333
                  +2				      +64.2816666667
                  +2				              +68.05
                  +2				      +71.9333333333
                  +3				                  +0
                  +3				      +3.69833333333
                  +3				                +7.5
                  +3				      +11.3033333333
                  +3				              +15.22
                  +3				      +19.1033333333
                  +3				      +26.7116666667
                  +3				              +34.61
                  +3				      +38.4383333333
                  +3				      +42.3366666667
                  +3				      +45.8766666667
                  +3				      +49.7016666667
                  +3				      +53.4116666667
                  +3				      +57.1383333333
                  +3				      +60.9666666667
                  +3				              +64.78
                  +3				      +68.6183333333
                  +3				              +72.38
                  +4				      +3.83333333333
                  +4				      +7.62333333333
                  +4				      +11.3083333333
                  +4				      +15.2916666667
                  +4				      +19.1583333333
                  +4				      +23.1083333333
                  +4				      +30.5983333333
                  +4				      +34.3983333333
                  +4				             +38.155
                  +4				      +45.4633333333
                  +4				      +49.1766666667
                  +4				      +53.0333333333
                  +4				      +57.0566666667
                  +4				      +60.9533333333
                  +4				      +64.7233333333
                  +4				      +72.0583333333
                  +5				                  +0
                  +5				      +3.68166666667
                  +5				      +7.21833333333
                  +5				      +10.8983333333
                  +5				      +14.7033333333
                  +5				      +18.4283333333
                  +5				      +22.3783333333
                  +5				      +26.0133333333
                  +5				      +29.9666666667
                  +5				      +33.8083333333
                  +5				      +37.5233333333
                  +5				      +41.2433333333
                  +5				      +45.0466666667
                  +5				      +48.9083333333
                  +5				      +52.8066666667
                  +5				      +56.7083333333
                  +5				      +60.5083333333
                  +5				             +64.435
                  +5				      +68.3516666667
                  +5				      +72.1583333333
                  +6				                  +0
                  +6				               +3.77
                  +6				               +7.61
                  +6				      +11.5716666667
                  +6				              +15.33
                  +6				      +19.2183333333
                  +6				      +22.9983333333
                  +6				      +26.6666666667
                  +6				             +30.445
                  +6				      +38.1133333333
                  +6				      +41.7466666667
                  +6				             +45.565
                  +6				             +49.465
                  +6				      +53.2766666667
                  +6				      +57.1533333333
                  +6				      +60.9933333333
                  +6				      +64.7516666667
                  +6				      +68.5633333333
                  +6				      +72.4866666667
                  +7				                  +0
                  +7				      +3.76666666667
                  +7				      +7.60333333333
                  +7				      +11.2766666667
                  +7				      +15.1016666667
                  +7				             +18.905
                  +7				             +22.565
                  +7				      +26.1816666667
                  +7				      +30.1366666667
                  +7				      +33.8966666667
                  +7				             +37.635
                  +7				      +41.4183333333
                  +7				             +45.325
                  +7				      +49.2416666667
                  +7				      +52.9883333333
                  +7				      +57.0366666667
                  +7				             +60.775
                  +7				      +64.6533333333
                  +7				      +68.3016666667
                  +7				      +72.1216666667


CLASSGROUPID:
+3
NAME:
Irrelevant
COMMENT:
Trigger Marker corresponding to Irrelevant (CondBitPattern=0x2, CondBitMask=0x2, Flag0to1Only=1,MinStableLength=0,TransientSearchMask=0)
COLOR:
red
EDITABLE:
Yes
CLASSID:
+2
NUMBER OF SAMPLES:
+160
LIST OF SAMPLES:
TRIAL NUMBER		TIME FROM SYNC POINT (in seconds)
                  +0				      +1.86333333333
                  +0				      +5.70833333333
                  +0				      +9.48333333333
                  +0				      +13.2816666667
                  +0				      +17.0466666667
                  +0				      +20.7633333333
                  +0				             +24.435
                  +0				      +28.2333333333
                  +0				             +31.895
                  +0				              +35.67
                  +0				             +39.545
                  +0				      +43.2633333333
                  +0				      +47.0883333333
                  +0				      +51.0283333333
                  +0				      +54.8783333333
                  +0				             +58.755
                  +0				      +62.6166666667
                  +0				      +66.2666666667
                  +0				      +70.0966666667
                  +0				                 +74
                  +1				              +1.765
                  +1				      +5.58166666667
                  +1				              +9.425
                  +1				             +13.265
                  +1				              +16.99
                  +1				      +20.9566666667
                  +1				      +24.8783333333
                  +1				      +28.5933333333
                  +1				      +32.3466666667
                  +1				      +36.1566666667
                  +1				             +39.945
                  +1				      +43.7683333333
                  +1				      +47.6883333333
                  +1				      +51.4233333333
                  +1				      +54.9766666667
                  +1				      +58.8066666667
                  +1				      +62.5916666667
                  +1				              +66.28
                  +1				             +70.035
                  +1				      +73.8166666667
                  +2				      +1.92666666667
                  +2				      +5.73166666667
                  +2				      +9.63333333333
                  +2				              +13.53
                  +2				      +17.3433333333
                  +2				      +21.0666666667
                  +2				      +24.6833333333
                  +2				             +28.615
                  +2				      +32.2616666667
                  +2				      +35.9933333333
                  +2				              +39.83
                  +2				      +43.5516666667
                  +2				      +47.3466666667
                  +2				      +51.1183333333
                  +2				      +54.8466666667
                  +2				             +58.635
                  +2				      +62.3716666667
                  +2				      +66.0733333333
                  +2				      +69.8833333333
                  +2				      +73.8516666667
                  +3				               +1.88
                  +3				      +5.57166666667
                  +3				      +9.42333333333
                  +3				      +13.3616666667
                  +3				      +17.1733333333
                  +3				      +21.0516666667
                  +3				      +24.7966666667
                  +3				      +28.7666666667
                  +3				      +32.7566666667
                  +3				             +36.575
                  +3				              +40.45
                  +3				              +44.15
                  +3				      +47.8783333333
                  +3				              +51.55
                  +3				      +55.2916666667
                  +3				      +59.0016666667
                  +3				             +62.955
                  +3				      +66.6633333333
                  +3				      +70.5166666667
                  +3				      +74.2483333333
                  +4				      +1.98833333333
                  +4				      +5.67666666667
                  +4				      +9.36166666667
                  +4				      +13.2333333333
                  +4				      +17.1733333333
                  +4				             +21.145
                  +4				      +24.9733333333
                  +4				      +28.7216666667
                  +4				             +32.555
                  +4				             +36.195
                  +4				      +39.9433333333
                  +4				             +43.565
                  +4				      +47.2666666667
                  +4				      +51.0983333333
                  +4				             +55.075
                  +4				      +58.9783333333
                  +4				              +62.79
                  +4				             +66.585
                  +4				      +70.2083333333
                  +4				      +74.0033333333
                  +5				      +1.94166666667
                  +5				              +5.445
                  +5				      +9.15166666667
                  +5				               +12.8
                  +5				              +16.61
                  +5				      +20.3833333333
                  +5				      +24.2366666667
                  +5				      +27.9883333333
                  +5				      +31.9066666667
                  +5				              +35.69
                  +5				      +39.4216666667
                  +5				      +43.1866666667
                  +5				      +47.0433333333
                  +5				      +50.8833333333
                  +5				      +54.6966666667
                  +5				      +58.6066666667
                  +5				      +62.5166666667
                  +5				      +66.3966666667
                  +5				      +70.2816666667
                  +5				      +74.0333333333
                  +6				      +1.98333333333
                  +6				      +5.68666666667
                  +6				      +9.61833333333
                  +6				      +13.5333333333
                  +6				      +17.3566666667
                  +6				      +21.1633333333
                  +6				             +24.835
                  +6				      +28.5833333333
                  +6				      +32.4783333333
                  +6				               +36.3
                  +6				      +40.0383333333
                  +6				      +43.7716666667
                  +6				      +47.5233333333
                  +6				             +51.375
                  +6				             +55.315
                  +6				      +59.1133333333
                  +6				      +62.8666666667
                  +6				      +66.6783333333
                  +6				      +70.5466666667
                  +6				              +74.44
                  +7				      +1.82833333333
                  +7				               +5.54
                  +7				      +9.50166666667
                  +7				             +13.155
                  +7				      +16.9766666667
                  +7				              +20.74
                  +7				      +24.3016666667
                  +7				      +28.0966666667
                  +7				              +31.96
                  +7				      +35.7566666667
                  +7				              +39.45
                  +7				             +43.345
                  +7				      +47.2533333333
                  +7				              +51.13
                  +7				      +54.9983333333
                  +7				      +58.8666666667
                  +7				      +62.7316666667
                  +7				              +66.43
                  +7				             +70.175
                  +7				              +74.01


CLASSGROUPID:
+3
NAME:
target
COMMENT:
Trigger Marker corresponding to target (CondBitPattern=0x10, CondBitMask=0x10, Flag0to1Only=1,MinStableLength=0,TransientSearchMask=0)
COLOR:
red
EDITABLE:
Yes
CLASSID:
+3
NUMBER OF SAMPLES:
+18
LIST OF SAMPLES:
TRIAL NUMBER		TIME FROM SYNC POINT (in seconds)
                  +0				      +7.53666666667
                  +0				      +22.6066666667
                  +1				      +3.71666666667
                  +1				      +11.3483333333
                  +1				      +15.1766666667
                  +1				      +19.0183333333
                  +1				              +26.82
                  +1				      +30.4583333333
                  +1				      +68.2316666667
                  +2				      +34.0933333333
                  +2				      +60.5516666667
                  +3				      +22.9233333333
                  +3				              +30.81
                  +4				                  +0
                  +4				             +26.895
                  +4				      +41.8116666667
                  +4				      +68.4466666667
                  +6				      +34.3916666667


CLASSGROUPID:
+3
NAME:
Rest
COMMENT:
Trigger Marker corresponding to Rest (CondBitPattern=0x4, CondBitMask=0x4, Flag0to1Only=1,MinStableLength=0,TransientSearchMask=0)
COLOR:
red
EDITABLE:
Yes
CLASSID:
+4
NUMBER OF SAMPLES:
+8
LIST OF SAMPLES:
TRIAL NUMBER		TIME FROM SYNC POINT (in seconds)
                  +0				              +77.82
                  +1				             +77.485
                  +2				      +77.6733333333
                  +3				      +77.8883333333
                  +4				      +77.7716666667
                  +5				      +77.7633333333
                  +6				               +78.1
                  +7				             +77.775


CLASSGROUPID:
+3
NAME:
Trial_Start
COMMENT:
Added by scanMarkers
COLOR:
green
EDITABLE:
Yes
CLASSID:
+5
NUMBER OF SAMPLES:
+8
LIST OF SAMPLES:
TRIAL NUMBER		TIME FROM SYNC POINT (in seconds)
                  +0				                  +0
                  +1				                  +0
                  +2				                  +0
                  +3				                  +0
                  +4				                  +0
                  +5				                  +0
                  +6				                  +0
                  +7				                  +0
