# Supplementary material for: Complexity Measures in Magnetoencephalography: Measuring "Disorder" in Schizophrenia
Source: PLoS One. 2015 Apr 17;10(4):e0120991. doi: 10.1371/journal.pone.0120991 (PMC4401778; doi:10.1371/journal.pone.0120991)
Supplement: S9 Pat — (ZIP) [file pone.0120991.s021.zip]

Archive with 4 entries (4 files):
- Pat9/Regional_timecourses_Relmod_Pat.mat
- Pat9/Regional_timecourses_Stern_Pat.mat
- Pat9/RelModMarkerFile.mrk
- Pat9/SternbergMarkerFile.mat
