# Supplementary material for: Complexity Measures in Magnetoencephalography: Measuring "Disorder" in Schizophrenia
Source: PLoS One. 2015 Apr 17;10(4):e0120991. doi: 10.1371/journal.pone.0120991 (PMC4401778; doi:10.1371/journal.pone.0120991)
Supplement: S9 Pat — (ZIP) [file pone.0120991.s021.zip › Pat9/RelModMarkerFile.mrk]

PATH OF DATASET:
/data_local/brookes/Sian/DarrenData/Patients/23/butterflies/23_relmod_proc.ds


NUMBER OF MARKERS:
5


CLASSGROUPID:
3
NAME:
Relevant
COMMENT:
Trigger Marker corresponding to Relevant (CondBitPattern=0x1, CondBitMask=0x1, Flag0to1Only=1,MinStableLength=0,TransientSearchMask=0)
COLOR:
red
EDITABLE:
Yes
CLASSID:
1
NUMBER OF SAMPLES:
138
LIST OF SAMPLES:
TRIAL NUMBER		TIME FROM SYNC POINT (in seconds)
                  +0				                  +0
                  +0				               +3.83
                  +0				      +7.67833333333
                  +0				      +11.3066666667
                  +0				      +15.2483333333
                  +0				      +19.0033333333
                  +0				      +22.8933333333
                  +0				      +26.7116666667
                  +0				      +30.5533333333
                  +0				               +34.4
                  +0				      +42.0216666667
                  +0				      +45.9033333333
                  +0				      +49.7383333333
                  +0				      +53.6866666667
                  +0				               +57.5
                  +0				              +65.38
                  +0				      +69.1133333333
                  +0				             +73.025
                  +1				                  +0
                  +1				      +3.79333333333
                  +1				      +7.63666666667
                  +1				      +15.3383333333
                  +1				              +19.17
                  +1				             +23.005
                  +1				      +26.7933333333
                  +1				      +30.8066666667
                  +1				      +34.7016666667
                  +1				      +38.4533333333
                  +1				      +42.0816666667
                  +1				             +45.895
                  +1				      +49.6683333333
                  +1				             +53.435
                  +1				      +57.2283333333
                  +1				      +60.9483333333
                  +1				      +68.4616666667
                  +2				                  +0
                  +2				      +3.87166666667
                  +2				      +7.71166666667
                  +2				      +11.5916666667
                  +2				               +15.4
                  +2				      +19.3333333333
                  +2				      +26.9966666667
                  +2				      +34.8866666667
                  +2				              +38.68
                  +2				      +42.4166666667
                  +2				      +46.2033333333
                  +2				             +50.035
                  +2				              +53.95
                  +2				      +57.7766666667
                  +2				              +61.67
                  +2				      +65.4883333333
                  +2				      +69.1716666667
                  +2				              +73.03
                  +3				                  +0
                  +3				      +7.56666666667
                  +3				      +11.2633333333
                  +3				      +15.0016666667
                  +3				             +22.615
                  +3				      +26.5133333333
                  +3				      +30.3516666667
                  +3				      +34.1783333333
                  +3				      +45.6216666667
                  +3				             +49.455
                  +3				      +53.3766666667
                  +3				      +57.3483333333
                  +3				              +61.24
                  +3				             +65.005
                  +3				      +68.8416666667
                  +3				      +72.6483333333
                  +4				                  +0
                  +4				      +3.74166666667
                  +4				               +7.51
                  +4				      +11.4233333333
                  +4				             +15.245
                  +4				      +19.1933333333
                  +4				      +22.9183333333
                  +4				      +26.7583333333
                  +4				              +30.49
                  +4				      +34.3283333333
                  +4				      +38.1433333333
                  +4				              +41.91
                  +4				      +49.5283333333
                  +4				      +53.5183333333
                  +4				      +57.3733333333
                  +4				      +61.1716666667
                  +4				      +68.7933333333
                  +4				      +72.7416666667
                  +5				                  +0
                  +5				      +7.70833333333
                  +5				      +11.6133333333
                  +5				             +15.505
                  +5				              +19.34
                  +5				      +23.1533333333
                  +5				             +26.985
                  +5				             +34.685
                  +5				      +38.6633333333
                  +5				              +42.42
                  +5				      +46.2433333333
                  +5				      +50.1283333333
                  +5				              +53.85
                  +5				      +57.6666666667
                  +5				              +61.45
                  +5				      +65.2266666667
                  +5				              +68.84
                  +5				      +72.6683333333
                  +6				                  +0
                  +6				      +3.85833333333
                  +6				              +7.685
                  +6				      +11.4416666667
                  +6				      +15.1983333333
                  +6				      +22.6816666667
                  +6				              +26.59
                  +6				              +30.59
                  +6				      +34.5533333333
                  +6				              +42.09
                  +6				      +45.7833333333
                  +6				             +49.725
                  +6				      +57.5266666667
                  +6				             +61.495
                  +6				               +65.2
                  +6				      +69.0683333333
                  +6				             +72.975
                  +7				                  +0
                  +7				                +3.8
                  +7				               +7.73
                  +7				             +11.425
                  +7				      +15.2983333333
                  +7				      +19.0216666667
                  +7				              +22.81
                  +7				      +26.6383333333
                  +7				      +30.6333333333
                  +7				              +34.47
                  +7				      +41.8816666667
                  +7				      +53.6116666667
                  +7				      +57.4066666667
                  +7				             +61.325
                  +7				             +68.885
                  +7				      +72.5616666667


CLASSGROUPID:
+3
NAME:
Irrelevant
COMMENT:
Trigger Marker corresponding to Irrelevant (CondBitPattern=0x2, CondBitMask=0x2, Flag0to1Only=1,MinStableLength=0,TransientSearchMask=0)
COLOR:
red
EDITABLE:
Yes
CLASSID:
+2
NUMBER OF SAMPLES:
+160
LIST OF SAMPLES:
TRIAL NUMBER		TIME FROM SYNC POINT (in seconds)
                  +0				      +1.92666666667
                  +0				      +5.83833333333
                  +0				      +9.51833333333
                  +0				      +13.3983333333
                  +0				              +17.14
                  +0				             +20.965
                  +0				      +24.8133333333
                  +0				              +28.62
                  +0				      +32.5516666667
                  +0				              +36.29
                  +0				              +40.14
                  +0				              +44.01
                  +0				      +47.9116666667
                  +0				      +51.7033333333
                  +0				             +55.645
                  +0				              +59.45
                  +0				               +63.4
                  +0				      +67.2866666667
                  +0				      +71.0466666667
                  +0				             +74.955
                  +1				      +1.94666666667
                  +1				      +5.60333333333
                  +1				      +9.56666666667
                  +1				      +13.3933333333
                  +1				             +17.285
                  +1				      +21.0866666667
                  +1				              +24.84
                  +1				      +28.7766666667
                  +1				      +32.7716666667
                  +1				      +36.5633333333
                  +1				      +40.2233333333
                  +1				      +43.9116666667
                  +1				             +47.765
                  +1				      +51.5283333333
                  +1				      +55.2866666667
                  +1				      +58.9833333333
                  +1				      +62.8083333333
                  +1				              +66.59
                  +1				             +70.325
                  +1				      +74.0733333333
                  +2				      +1.93666666667
                  +2				               +5.76
                  +2				      +9.61833333333
                  +2				              +13.47
                  +2				      +17.4166666667
                  +2				             +21.135
                  +2				      +25.1166666667
                  +2				             +28.975
                  +2				      +32.8766666667
                  +2				              +36.69
                  +2				              +40.54
                  +2				      +44.3033333333
                  +2				              +48.08
                  +2				              +52.04
                  +2				      +55.8233333333
                  +2				              +59.64
                  +2				             +63.475
                  +2				              +67.33
                  +2				              +71.11
                  +2				      +74.8466666667
                  +3				      +1.89333333333
                  +3				      +5.66833333333
                  +3				      +9.53333333333
                  +3				              +13.18
                  +3				             +16.925
                  +3				      +20.6833333333
                  +3				      +24.4916666667
                  +3				      +28.3383333333
                  +3				      +32.2933333333
                  +3				      +36.2033333333
                  +3				      +39.9633333333
                  +3				      +43.7466666667
                  +3				      +47.5916666667
                  +3				      +51.4116666667
                  +3				              +55.36
                  +3				             +59.285
                  +3				      +63.0383333333
                  +3				              +67.02
                  +3				              +70.81
                  +3				               +74.6
                  +4				              +1.695
                  +4				              +5.605
                  +4				      +9.41833333333
                  +4				      +13.3233333333
                  +4				      +17.2183333333
                  +4				             +21.075
                  +4				      +24.8466666667
                  +4				      +28.6333333333
                  +4				             +32.445
                  +4				      +36.2683333333
                  +4				              +39.96
                  +4				             +43.795
                  +4				             +47.555
                  +4				      +51.4966666667
                  +4				              +55.46
                  +4				      +59.2766666667
                  +4				      +62.9966666667
                  +4				      +66.8933333333
                  +4				      +70.8033333333
                  +4				      +74.6616666667
                  +5				      +1.90833333333
                  +5				      +5.87666666667
                  +5				      +9.76666666667
                  +5				             +13.555
                  +5				      +17.4533333333
                  +5				      +21.2466666667
                  +5				      +25.1633333333
                  +5				             +28.935
                  +5				      +32.8116666667
                  +5				      +36.7366666667
                  +5				      +40.6166666667
                  +5				              +44.47
                  +5				      +48.2616666667
                  +5				      +52.0116666667
                  +5				      +55.8516666667
                  +5				      +59.6966666667
                  +5				      +63.3133333333
                  +5				      +67.1033333333
                  +5				             +70.795
                  +5				      +74.5516666667
                  +6				      +1.93333333333
                  +6				      +5.82833333333
                  +6				      +9.58333333333
                  +6				      +13.3083333333
                  +6				             +17.085
                  +6				      +20.8566666667
                  +6				              +24.74
                  +6				               +28.6
                  +6				      +32.5666666667
                  +6				      +36.5283333333
                  +6				              +40.24
                  +6				                 +44
                  +6				      +47.7433333333
                  +6				      +51.7383333333
                  +6				             +55.615
                  +6				      +59.6683333333
                  +6				      +63.3216666667
                  +6				             +67.255
                  +6				      +71.0116666667
                  +6				      +74.9466666667
                  +7				      +1.85833333333
                  +7				      +5.80333333333
                  +7				                +9.5
                  +7				      +13.3283333333
                  +7				      +17.0983333333
                  +7				             +20.855
                  +7				      +24.6216666667
                  +7				             +28.705
                  +7				             +32.535
                  +7				      +36.3533333333
                  +7				      +40.0216666667
                  +7				             +43.775
                  +7				      +47.6783333333
                  +7				      +51.6883333333
                  +7				              +55.42
                  +7				             +59.325
                  +7				      +63.2016666667
                  +7				      +67.0016666667
                  +7				      +70.7083333333
                  +7				      +74.5616666667


CLASSGROUPID:
+3
NAME:
target
COMMENT:
Trigger Marker corresponding to target (CondBitPattern=0x10, CondBitMask=0x10, Flag0to1Only=1,MinStableLength=0,TransientSearchMask=0)
COLOR:
red
EDITABLE:
Yes
CLASSID:
+3
NUMBER OF SAMPLES:
+22
LIST OF SAMPLES:
TRIAL NUMBER		TIME FROM SYNC POINT (in seconds)
                  +0				      +38.1083333333
                  +0				      +61.4316666667
                  +1				             +11.555
                  +1				      +64.6833333333
                  +1				      +72.2616666667
                  +2				             +23.085
                  +2				      +30.9933333333
                  +3				              +3.705
                  +3				      +18.7766666667
                  +3				      +38.0266666667
                  +3				      +41.7783333333
                  +4				             +45.645
                  +4				      +64.9883333333
                  +5				      +3.91333333333
                  +5				      +30.8816666667
                  +6				      +18.8983333333
                  +6				              +38.28
                  +6				      +53.6066666667
                  +7				      +38.1683333333
                  +7				      +45.6966666667
                  +7				      +49.6433333333
                  +7				      +65.0966666667


CLASSGROUPID:
+3
NAME:
Rest
COMMENT:
Trigger Marker corresponding to Rest (CondBitPattern=0x4, CondBitMask=0x4, Flag0to1Only=1,MinStableLength=0,TransientSearchMask=0)
COLOR:
red
EDITABLE:
Yes
CLASSID:
+4
NUMBER OF SAMPLES:
+8
LIST OF SAMPLES:
TRIAL NUMBER		TIME FROM SYNC POINT (in seconds)
                  +0				              +78.79
                  +1				      +77.8016666667
                  +2				      +78.6233333333
                  +3				      +78.3266666667
                  +4				      +78.4033333333
                  +5				      +78.2783333333
                  +6				             +78.725
                  +7				      +78.3766666667


CLASSGROUPID:
+3
NAME:
Trial_Start
COMMENT:
Added by scanMarkers
COLOR:
green
EDITABLE:
Yes
CLASSID:
+5
NUMBER OF SAMPLES:
+8
LIST OF SAMPLES:
TRIAL NUMBER		TIME FROM SYNC POINT (in seconds)
                  +0				                  +0
                  +1				                  +0
                  +2				                  +0
                  +3				                  +0
                  +4				                  +0
                  +5				                  +0
                  +6				                  +0
                  +7				                  +0
