# Supplementary material for: Complexity Measures in Magnetoencephalography: Measuring "Disorder" in Schizophrenia
Source: PLoS One. 2015 Apr 17;10(4):e0120991. doi: 10.1371/journal.pone.0120991 (PMC4401778; doi:10.1371/journal.pone.0120991)
Supplement: S10 Pat — (ZIP) [file pone.0120991.s022.zip › Pat10/RelModMarkerFile.mrk]

PATH OF DATASET:
/data_local/brookes/Sian/DarrenData/Patients/25/butterflies/25_relmod_proc.ds


NUMBER OF MARKERS:
5


CLASSGROUPID:
3
NAME:
Relevant
COMMENT:
Trigger Marker corresponding to Relevant (CondBitPattern=0x1, CondBitMask=0x1, Flag0to1Only=1,MinStableLength=0,TransientSearchMask=0)
COLOR:
red
EDITABLE:
Yes
CLASSID:
1
NUMBER OF SAMPLES:
138
LIST OF SAMPLES:
TRIAL NUMBER		TIME FROM SYNC POINT (in seconds)
                  +0				                  +0
                  +0				      +3.67166666667
                  +0				      +7.39833333333
                  +0				      +11.1633333333
                  +0				      +14.9416666667
                  +0				      +18.8366666667
                  +0				      +22.5783333333
                  +0				      +26.2933333333
                  +0				      +30.0266666667
                  +0				              +33.76
                  +0				      +37.5383333333
                  +0				      +44.9916666667
                  +0				      +48.7433333333
                  +0				              +52.46
                  +0				              +56.08
                  +0				      +63.4383333333
                  +0				              +67.25
                  +0				      +71.0883333333
                  +1				                  +0
                  +1				              +3.765
                  +1				      +11.3333333333
                  +1				             +15.135
                  +1				      +18.8233333333
                  +1				             +22.505
                  +1				      +33.6116666667
                  +1				      +37.3266666667
                  +1				             +44.865
                  +1				      +59.9366666667
                  +1				      +63.7183333333
                  +1				             +67.585
                  +1				      +71.2483333333
                  +2				                  +0
                  +2				      +3.74666666667
                  +2				               +7.55
                  +2				      +11.3083333333
                  +2				             +15.095
                  +2				      +22.6616666667
                  +2				      +30.0666666667
                  +2				      +37.3966666667
                  +2				             +41.075
                  +2				      +44.8916666667
                  +2				              +52.29
                  +2				      +59.8983333333
                  +2				      +63.6033333333
                  +2				      +71.0283333333
                  +3				                  +0
                  +3				      +3.71166666667
                  +3				      +7.31333333333
                  +3				             +11.025
                  +3				      +14.8233333333
                  +3				             +18.545
                  +3				             +22.235
                  +3				             +26.005
                  +3				             +29.735
                  +3				      +33.3333333333
                  +3				              +37.19
                  +3				      +41.0216666667
                  +3				      +44.8483333333
                  +3				               +48.6
                  +3				      +52.3466666667
                  +3				      +56.2066666667
                  +3				      +60.0283333333
                  +3				      +63.7316666667
                  +3				      +67.4016666667
                  +3				      +71.1383333333
                  +4				                  +0
                  +4				      +3.81333333333
                  +4				              +7.695
                  +4				      +18.9366666667
                  +4				      +26.3566666667
                  +4				      +30.1633333333
                  +4				      +34.0116666667
                  +4				      +37.8066666667
                  +4				      +41.5283333333
                  +4				      +45.1966666667
                  +4				      +49.1333333333
                  +4				      +53.0033333333
                  +4				      +60.2283333333
                  +4				      +64.0816666667
                  +4				      +67.8766666667
                  +4				      +71.4316666667
                  +5				                  +0
                  +5				      +3.76166666667
                  +5				               +7.46
                  +5				      +11.2183333333
                  +5				      +14.8816666667
                  +5				             +18.745
                  +5				      +22.3716666667
                  +5				      +26.1916666667
                  +5				             +30.005
                  +5				      +33.8833333333
                  +5				      +37.6333333333
                  +5				      +41.4166666667
                  +5				      +45.3033333333
                  +5				              +48.93
                  +5				      +52.7566666667
                  +5				      +56.7016666667
                  +5				      +60.4116666667
                  +5				      +64.1183333333
                  +5				      +67.8533333333
                  +5				      +71.5383333333
                  +6				                  +0
                  +6				      +7.37833333333
                  +6				      +11.0783333333
                  +6				              +14.93
                  +6				               +18.7
                  +6				      +22.4066666667
                  +6				             +29.975
                  +6				             +33.745
                  +6				      +37.5516666667
                  +6				      +41.3366666667
                  +6				      +45.1016666667
                  +6				             +48.875
                  +6				             +52.635
                  +6				      +56.2916666667
                  +6				      +60.1066666667
                  +6				      +63.9266666667
                  +6				      +67.5483333333
                  +6				      +71.3683333333
                  +7				                  +0
                  +7				               +3.65
                  +7				              +7.335
                  +7				      +11.2833333333
                  +7				              +18.68
                  +7				      +22.4233333333
                  +7				      +26.3166666667
                  +7				              +30.11
                  +7				      +33.7333333333
                  +7				      +37.4333333333
                  +7				              +41.15
                  +7				      +44.8383333333
                  +7				      +48.6616666667
                  +7				      +52.4733333333
                  +7				      +56.3366666667
                  +7				             +60.065
                  +7				      +63.7483333333
                  +7				      +67.6333333333
                  +7				      +71.3783333333


CLASSGROUPID:
+3
NAME:
Irrelevant
COMMENT:
Trigger Marker corresponding to Irrelevant (CondBitPattern=0x2, CondBitMask=0x2, Flag0to1Only=1,MinStableLength=0,TransientSearchMask=0)
COLOR:
red
EDITABLE:
Yes
CLASSID:
+2
NUMBER OF SAMPLES:
+160
LIST OF SAMPLES:
TRIAL NUMBER		TIME FROM SYNC POINT (in seconds)
                  +0				      +1.80333333333
                  +0				      +5.61833333333
                  +0				               +9.35
                  +0				      +13.0716666667
                  +0				      +16.8633333333
                  +0				      +20.8116666667
                  +0				      +24.4716666667
                  +0				             +28.195
                  +0				      +31.8883333333
                  +0				      +35.7133333333
                  +0				             +39.445
                  +0				             +43.155
                  +0				      +46.8466666667
                  +0				              +50.58
                  +0				             +54.355
                  +0				      +57.9533333333
                  +0				      +61.6116666667
                  +0				      +65.4316666667
                  +0				              +69.26
                  +0				      +73.0416666667
                  +1				      +1.80833333333
                  +1				      +5.57833333333
                  +1				      +9.40833333333
                  +1				      +13.2633333333
                  +1				      +17.0333333333
                  +1				      +20.6333333333
                  +1				      +24.4283333333
                  +1				      +28.0916666667
                  +1				      +31.7666666667
                  +1				              +35.41
                  +1				              +39.19
                  +1				      +42.9633333333
                  +1				      +46.7666666667
                  +1				      +50.6016666667
                  +1				             +54.245
                  +1				      +57.9666666667
                  +1				      +61.7266666667
                  +1				      +65.6083333333
                  +1				      +69.3966666667
                  +1				                 +73
                  +2				      +1.83833333333
                  +2				               +5.66
                  +2				               +9.41
                  +2				      +13.1916666667
                  +2				             +16.965
                  +2				             +20.715
                  +2				      +24.5083333333
                  +2				      +28.2233333333
                  +2				      +31.8233333333
                  +2				      +35.4833333333
                  +2				               +39.2
                  +2				              +42.96
                  +2				      +46.6833333333
                  +2				      +50.3616666667
                  +2				      +54.2666666667
                  +2				              +58.08
                  +2				      +61.6966666667
                  +2				      +65.4033333333
                  +2				      +69.0916666667
                  +2				             +72.845
                  +3				      +1.85833333333
                  +3				      +5.50833333333
                  +3				              +9.215
                  +3				      +12.9083333333
                  +3				      +16.7183333333
                  +3				      +20.3733333333
                  +3				              +24.23
                  +3				             +27.935
                  +3				      +31.5666666667
                  +3				      +35.3433333333
                  +3				      +39.1166666667
                  +3				             +42.975
                  +3				      +46.7316666667
                  +3				      +50.5933333333
                  +3				      +54.3083333333
                  +3				             +58.125
                  +3				      +61.8883333333
                  +3				              +65.68
                  +3				      +69.1866666667
                  +3				      +72.9933333333
                  +4				              +1.795
                  +4				      +5.68666666667
                  +4				                +9.6
                  +4				      +13.3083333333
                  +4				      +17.0816666667
                  +4				      +20.7166666667
                  +4				              +24.43
                  +4				      +28.2733333333
                  +4				      +32.0716666667
                  +4				             +35.955
                  +4				      +39.6616666667
                  +4				      +43.3316666667
                  +4				             +47.085
                  +4				             +51.055
                  +4				      +54.7616666667
                  +4				             +58.435
                  +4				              +62.14
                  +4				              +65.92
                  +4				      +69.5983333333
                  +4				             +73.275
                  +5				              +1.955
                  +5				      +5.60333333333
                  +5				      +9.34666666667
                  +5				      +13.1033333333
                  +5				      +16.8483333333
                  +5				              +20.63
                  +5				             +24.295
                  +5				              +28.09
                  +5				             +31.955
                  +5				      +35.8266666667
                  +5				      +39.6116666667
                  +5				              +43.38
                  +5				             +47.135
                  +5				             +50.815
                  +5				      +54.8133333333
                  +5				      +58.5183333333
                  +5				      +62.3416666667
                  +5				      +65.9566666667
                  +5				      +69.7383333333
                  +5				      +73.4316666667
                  +6				      +1.89166666667
                  +6				      +5.59833333333
                  +6				      +9.22666666667
                  +6				      +13.0683333333
                  +6				      +16.8083333333
                  +6				      +20.5566666667
                  +6				      +24.3633333333
                  +6				      +28.2433333333
                  +6				              +31.89
                  +6				      +35.6566666667
                  +6				      +39.4716666667
                  +6				      +43.1833333333
                  +6				      +47.0866666667
                  +6				      +50.7883333333
                  +6				      +54.4966666667
                  +6				      +58.3033333333
                  +6				              +61.97
                  +6				      +65.8166666667
                  +6				              +69.47
                  +6				              +73.32
                  +7				      +1.80666666667
                  +7				      +5.48166666667
                  +7				               +9.34
                  +7				      +13.1683333333
                  +7				      +16.8266666667
                  +7				             +20.555
                  +7				      +24.3483333333
                  +7				      +28.2383333333
                  +7				      +31.9233333333
                  +7				      +35.6116666667
                  +7				      +39.3383333333
                  +7				      +42.8983333333
                  +7				             +46.735
                  +7				      +50.5766666667
                  +7				      +54.3683333333
                  +7				               +58.2
                  +7				      +61.8516666667
                  +7				      +65.6716666667
                  +7				              +69.59
                  +7				      +73.2216666667


CLASSGROUPID:
+3
NAME:
target
COMMENT:
Trigger Marker corresponding to target (CondBitPattern=0x10, CondBitMask=0x10, Flag0to1Only=1,MinStableLength=0,TransientSearchMask=0)
COLOR:
red
EDITABLE:
Yes
CLASSID:
+3
NUMBER OF SAMPLES:
+22
LIST OF SAMPLES:
TRIAL NUMBER		TIME FROM SYNC POINT (in seconds)
                  +0				      +41.2833333333
                  +0				      +59.6966666667
                  +1				      +7.52166666667
                  +1				      +26.2766666667
                  +1				              +29.92
                  +1				              +41.06
                  +1				      +48.6683333333
                  +1				              +52.42
                  +1				      +56.1066666667
                  +2				             +18.845
                  +2				               +26.4
                  +2				      +33.6533333333
                  +2				      +48.5933333333
                  +2				      +56.2166666667
                  +2				              +67.27
                  +4				      +11.4783333333
                  +4				      +15.1966666667
                  +4				      +22.6633333333
                  +4				      +56.6366666667
                  +6				      +3.74833333333
                  +6				      +26.2866666667
                  +7				      +15.0866666667


CLASSGROUPID:
+3
NAME:
Rest
COMMENT:
Trigger Marker corresponding to Rest (CondBitPattern=0x4, CondBitMask=0x4, Flag0to1Only=1,MinStableLength=0,TransientSearchMask=0)
COLOR:
red
EDITABLE:
Yes
CLASSID:
+4
NUMBER OF SAMPLES:
+8
LIST OF SAMPLES:
TRIAL NUMBER		TIME FROM SYNC POINT (in seconds)
                  +0				      +76.8733333333
                  +1				             +76.735
                  +2				              +76.63
                  +3				      +76.7516666667
                  +4				      +77.0516666667
                  +5				      +77.1466666667
                  +6				             +77.025
                  +7				      +76.9233333333


CLASSGROUPID:
+3
NAME:
Trial_Start
COMMENT:
Added by scanMarkers
COLOR:
green
EDITABLE:
Yes
CLASSID:
+5
NUMBER OF SAMPLES:
+8
LIST OF SAMPLES:
TRIAL NUMBER		TIME FROM SYNC POINT (in seconds)
                  +0				                  +0
                  +1				                  +0
                  +2				                  +0
                  +3				                  +0
                  +4				                  +0
                  +5				                  +0
                  +6				                  +0
                  +7				                  +0
