# Supplementary material for: Complexity Measures in Magnetoencephalography: Measuring "Disorder" in Schizophrenia
Source: PLoS One. 2015 Apr 17;10(4):e0120991. doi: 10.1371/journal.pone.0120991 (PMC4401778; doi:10.1371/journal.pone.0120991)
Supplement: S11 Pat — (ZIP) [file pone.0120991.s023.zip › Pat11/RelModMarkerFile.mrk]

PATH OF DATASET:
/data_local/brookes/Sian/DarrenData/Patients/05/butterflies/05_relmod_proc.ds


NUMBER OF MARKERS:
5


CLASSGROUPID:
3
NAME:
Relevant
COMMENT:
Trigger Marker corresponding to Relevant (CondBitPattern=0x1, CondBitMask=0x1, Flag0to1Only=1,MinStableLength=0,TransientSearchMask=0)
COLOR:
red
EDITABLE:
Yes
CLASSID:
1
NUMBER OF SAMPLES:
137
LIST OF SAMPLES:
TRIAL NUMBER		TIME FROM SYNC POINT (in seconds)
                  +0				                  +0
                  +0				      +3.89166666667
                  +0				             +11.865
                  +0				      +15.8216666667
                  +0				      +19.6116666667
                  +0				      +23.5316666667
                  +0				              +27.38
                  +0				      +31.1516666667
                  +0				      +35.1216666667
                  +0				      +39.0566666667
                  +0				      +43.1533333333
                  +0				             +46.985
                  +0				             +50.835
                  +0				      +54.7566666667
                  +0				      +58.4066666667
                  +0				      +62.2466666667
                  +0				             +65.935
                  +0				      +69.7733333333
                  +0				      +73.4933333333
                  +1				                  +0
                  +1				      +7.58666666667
                  +1				             +15.285
                  +1				      +19.2216666667
                  +1				      +23.0483333333
                  +1				             +26.875
                  +1				             +38.725
                  +1				      +42.5783333333
                  +1				              +46.49
                  +1				      +53.9683333333
                  +1				              +58.02
                  +1				      +61.9266666667
                  +1				             +65.865
                  +1				             +69.835
                  +1				             +73.735
                  +2				                  +0
                  +2				      +3.99666666667
                  +2				      +7.76333333333
                  +2				      +11.7966666667
                  +2				      +15.5383333333
                  +2				             +19.475
                  +2				      +23.4483333333
                  +2				      +27.4283333333
                  +2				      +34.8916666667
                  +2				             +38.765
                  +2				      +42.7383333333
                  +2				      +46.7116666667
                  +2				      +50.5583333333
                  +2				      +54.4016666667
                  +2				      +66.1716666667
                  +2				      +70.0116666667
                  +3				                  +0
                  +3				      +3.74833333333
                  +3				      +7.70666666667
                  +3				              +15.62
                  +3				      +19.4833333333
                  +3				              +23.18
                  +3				      +27.0816666667
                  +3				             +30.885
                  +3				      +42.3533333333
                  +3				             +46.265
                  +3				      +50.0633333333
                  +3				      +53.9566666667
                  +3				      +57.8233333333
                  +3				      +61.7616666667
                  +3				      +65.7083333333
                  +3				      +69.5383333333
                  +3				      +73.4833333333
                  +4				                  +0
                  +4				      +3.82666666667
                  +4				              +7.595
                  +4				               +11.4
                  +4				      +19.1666666667
                  +4				              +23.22
                  +4				             +27.265
                  +4				             +31.055
                  +4				              +38.97
                  +4				              +42.88
                  +4				      +46.8133333333
                  +4				      +50.6833333333
                  +4				               +54.5
                  +4				      +66.2766666667
                  +4				      +70.3483333333
                  +4				      +74.2166666667
                  +5				                  +0
                  +5				      +3.70833333333
                  +5				               +7.53
                  +5				      +11.3883333333
                  +5				      +15.2366666667
                  +5				      +19.1016666667
                  +5				              +23.11
                  +5				      +26.9566666667
                  +5				      +30.8766666667
                  +5				      +34.7416666667
                  +5				              +38.63
                  +5				      +42.5716666667
                  +5				      +46.5383333333
                  +5				      +50.2966666667
                  +5				      +61.9983333333
                  +5				              +65.88
                  +5				             +69.575
                  +5				      +73.5466666667
                  +6				                  +0
                  +6				               +3.91
                  +6				              +7.685
                  +6				      +15.6716666667
                  +6				              +19.55
                  +6				      +23.5483333333
                  +6				      +27.5033333333
                  +6				      +31.3416666667
                  +6				      +35.2216666667
                  +6				      +39.1966666667
                  +6				      +42.9733333333
                  +6				              +46.93
                  +6				      +50.8233333333
                  +6				             +54.815
                  +6				             +58.545
                  +6				      +62.3783333333
                  +6				              +66.07
                  +6				      +69.9633333333
                  +6				      +73.9283333333
                  +7				                  +0
                  +7				              +3.905
                  +7				      +7.90833333333
                  +7				      +11.8183333333
                  +7				              +19.78
                  +7				      +23.5766666667
                  +7				      +27.5316666667
                  +7				      +31.3533333333
                  +7				      +35.2333333333
                  +7				             +38.915
                  +7				      +46.5833333333
                  +7				             +54.505
                  +7				      +58.3883333333
                  +7				      +62.2716666667
                  +7				      +66.1066666667
                  +7				      +70.0266666667
                  +7				      +73.7933333333


CLASSGROUPID:
+3
NAME:
Irrelevant
COMMENT:
Trigger Marker corresponding to Irrelevant (CondBitPattern=0x2, CondBitMask=0x2, Flag0to1Only=1,MinStableLength=0,TransientSearchMask=0)
COLOR:
red
EDITABLE:
Yes
CLASSID:
+2
NUMBER OF SAMPLES:
+160
LIST OF SAMPLES:
TRIAL NUMBER		TIME FROM SYNC POINT (in seconds)
                  +0				      +1.96833333333
                  +0				      +5.82666666667
                  +0				      +9.90833333333
                  +0				      +13.8083333333
                  +0				      +17.7466666667
                  +0				      +21.6916666667
                  +0				      +25.5566666667
                  +0				      +29.2283333333
                  +0				               +33.1
                  +0				      +37.1066666667
                  +0				              +41.17
                  +0				              +45.09
                  +0				      +48.9933333333
                  +0				      +52.8116666667
                  +0				      +56.5566666667
                  +0				      +60.3833333333
                  +0				      +64.1733333333
                  +0				      +67.8816666667
                  +0				      +71.7166666667
                  +0				      +75.4616666667
                  +1				      +1.82666666667
                  +1				              +5.665
                  +1				      +9.54166666667
                  +1				      +13.3133333333
                  +1				              +17.26
                  +1				             +21.095
                  +1				      +24.8616666667
                  +1				             +28.745
                  +1				      +32.6033333333
                  +1				      +36.6366666667
                  +1				      +40.6633333333
                  +1				      +44.5583333333
                  +1				      +48.3333333333
                  +1				              +52.03
                  +1				      +55.9566666667
                  +1				              +60.02
                  +1				             +63.845
                  +1				             +67.815
                  +1				      +71.7666666667
                  +1				              +75.67
                  +2				      +1.93333333333
                  +2				              +5.755
                  +2				      +9.72666666667
                  +2				      +13.5583333333
                  +2				             +17.505
                  +2				             +21.485
                  +2				      +25.4566666667
                  +2				      +29.2866666667
                  +2				      +32.9783333333
                  +2				      +36.7616666667
                  +2				              +40.71
                  +2				      +44.7116666667
                  +2				      +48.5333333333
                  +2				              +52.41
                  +2				      +56.4266666667
                  +2				      +60.4466666667
                  +2				              +64.27
                  +2				      +68.0366666667
                  +2				              +71.97
                  +2				              +75.77
                  +3				      +1.94333333333
                  +3				      +5.75666666667
                  +3				      +9.68666666667
                  +3				              +13.54
                  +3				      +17.6233333333
                  +3				              +21.42
                  +3				      +25.1716666667
                  +3				             +29.045
                  +3				              +32.85
                  +3				      +36.5483333333
                  +3				      +40.4066666667
                  +3				      +44.4283333333
                  +3				      +48.2366666667
                  +3				              +52.15
                  +3				      +55.9516666667
                  +3				      +59.7616666667
                  +3				      +63.7666666667
                  +3				             +67.665
                  +3				      +71.5166666667
                  +3				      +75.3816666667
                  +4				               +1.92
                  +4				               +5.72
                  +4				              +9.525
                  +4				      +13.3133333333
                  +4				             +17.165
                  +4				      +21.1933333333
                  +4				      +25.2133333333
                  +4				              +29.15
                  +4				      +33.0666666667
                  +4				              +36.97
                  +4				             +40.945
                  +4				      +44.8616666667
                  +4				      +48.6666666667
                  +4				      +52.5833333333
                  +4				              +56.44
                  +4				      +60.3583333333
                  +4				      +64.3116666667
                  +4				      +68.3016666667
                  +4				      +72.1783333333
                  +4				      +76.0466666667
                  +5				      +1.92833333333
                  +5				              +5.695
                  +5				      +9.60666666667
                  +5				      +13.3466666667
                  +5				              +17.16
                  +5				      +21.1816666667
                  +5				              +25.08
                  +5				      +28.9433333333
                  +5				      +32.8383333333
                  +5				      +36.7633333333
                  +5				      +40.6466666667
                  +5				      +44.5633333333
                  +5				      +48.5466666667
                  +5				      +52.3166666667
                  +5				      +56.3283333333
                  +5				      +60.0866666667
                  +5				      +63.9083333333
                  +5				      +67.7833333333
                  +5				      +71.5666666667
                  +5				      +75.5483333333
                  +6				      +1.97333333333
                  +6				      +5.84833333333
                  +6				      +9.76166666667
                  +6				              +13.67
                  +6				              +17.67
                  +6				      +21.6133333333
                  +6				      +25.5733333333
                  +6				      +29.5183333333
                  +6				      +33.3183333333
                  +6				      +37.2766666667
                  +6				      +41.2033333333
                  +6				      +44.9633333333
                  +6				              +48.96
                  +6				      +52.7833333333
                  +6				      +56.7583333333
                  +6				      +60.4483333333
                  +6				             +64.275
                  +6				      +68.0216666667
                  +6				      +71.9733333333
                  +6				      +75.8633333333
                  +7				      +1.97833333333
                  +7				               +5.86
                  +7				      +9.81833333333
                  +7				              +13.82
                  +7				      +17.7966666667
                  +7				              +21.63
                  +7				      +25.6116666667
                  +7				              +29.42
                  +7				              +33.26
                  +7				      +37.0066666667
                  +7				              +40.85
                  +7				             +44.685
                  +7				      +48.5616666667
                  +7				               +52.6
                  +7				              +56.44
                  +7				      +60.3016666667
                  +7				      +64.1833333333
                  +7				      +68.0266666667
                  +7				      +71.8766666667
                  +7				      +75.6166666667


CLASSGROUPID:
+3
NAME:
target
COMMENT:
Trigger Marker corresponding to target (CondBitPattern=0x10, CondBitMask=0x10, Flag0to1Only=1,MinStableLength=0,TransientSearchMask=0)
COLOR:
red
EDITABLE:
Yes
CLASSID:
+3
NUMBER OF SAMPLES:
+23
LIST OF SAMPLES:
TRIAL NUMBER		TIME FROM SYNC POINT (in seconds)
                  +0				      +7.87333333333
                  +1				      +3.68166666667
                  +1				      +11.4783333333
                  +1				      +30.6916666667
                  +1				      +34.5733333333
                  +1				      +50.2433333333
                  +2				      +31.2083333333
                  +2				              +58.49
                  +2				      +62.3333333333
                  +2				      +73.9283333333
                  +3				      +11.6083333333
                  +3				      +34.5966666667
                  +3				      +38.3483333333
                  +4				      +15.2916666667
                  +4				             +34.995
                  +4				      +58.4133333333
                  +4				      +62.2566666667
                  +5				             +54.255
                  +5				              +58.19
                  +6				             +11.645
                  +7				      +15.8266666667
                  +7				              +42.83
                  +7				      +50.5533333333


CLASSGROUPID:
+3
NAME:
Rest
COMMENT:
Trigger Marker corresponding to Rest (CondBitPattern=0x4, CondBitMask=0x4, Flag0to1Only=1,MinStableLength=0,TransientSearchMask=0)
COLOR:
red
EDITABLE:
Yes
CLASSID:
+4
NUMBER OF SAMPLES:
+8
LIST OF SAMPLES:
TRIAL NUMBER		TIME FROM SYNC POINT (in seconds)
                  +0				      +79.2516666667
                  +1				               +79.5
                  +2				             +79.545
                  +3				      +79.1283333333
                  +4				              +79.73
                  +5				      +79.2633333333
                  +6				             +79.625
                  +7				             +79.365


CLASSGROUPID:
+3
NAME:
Trial_Start
COMMENT:
Added by scanMarkers
COLOR:
green
EDITABLE:
Yes
CLASSID:
+5
NUMBER OF SAMPLES:
+8
LIST OF SAMPLES:
TRIAL NUMBER		TIME FROM SYNC POINT (in seconds)
                  +0				                  +0
                  +1				                  +0
                  +2				                  +0
                  +3				                  +0
                  +4				                  +0
                  +5				                  +0
                  +6				                  +0
                  +7				                  +0
